# Supplementary material for: Non integrative strategy decreases chromosome instability and improves endogenous pluripotency genes reactivation in porcine induced pluripotent-like stem cells
Source: Sci Rep. 2016 Jun 1;6:27059. doi: 10.1038/srep27059 (PMC4887982; doi:10.1038/srep27059)
Supplement: Supplementary Information [file srep27059-s1.xls]

## Sheet: Feuil1
Number of metaphases																							Metaphase percentage
Cell lines										Clones analysis													Cell lines										Clones analysis
I3 p9	I3 p110	I4 p9	I4 p111	NI13 p22	NI13 p65	NI20 p11	NI20 p46	I20 p15	I20 p73	I4_b p16	I4_b p40	I4_d p16	I4_d p44	I4_e p16	I4_e p43	I20_a p17	I20_a p45	I20_b p17	I20_b p43	I20_e p17	I20_e p43		I3 p9	I3 p110	I4 p9	I4 p111	NI13 p22	NI13 p65	NI20 p11	NI20 p46	I20 p15	I20 p73	I4_b p16	I4_b p40	I4_d p16	I4_d p44	I4_e p16	I4_e p43	I20_a p17	I20_a p45	I20_b p17	I20_b p43	I20_e p17	I20_e p43
																						Expected Karyotype
41	0	36	0	30	0	14	9			6	0	0	0	14	3							(2n=38, XY, T(Y;14))	0.82	0	0.72	0	2.14286	0	1	0.642857	0	0	0.75	0	0	0	1	0.2	0	0	0	0	0	0
								14	13							16	13	8	0	11	11	(2n=38, XX)	0	0	0	0	0	0	0	0	0.388889	0.866667	0	0	0	0	0	0	1	0.866667	0.727273	0	1	0.916667
																						Observed abnormalities	0	0	0	0	0	0	0	0	0	0	0	0	0	0	0	0	0	0	0	0	0	0
50	50	50	50	14	9	14	14	0	0	11	11	16	16	14	15							T(Y/14)	1	1	1	1	1	1	1	1	0	0	1.375	1.375	1	3.2	1	1	0	0	0	0	0	0
0	19	0	0	0	0	0	0	0	0	0	0	16	1	0	0							12p++	0	0.38	0	0	0	0	0	0	0	0	0	0	1	0.2	0	0	0	0	0	0	0	0
0	2	0	0	0	0	0	0	0	0	0	0	0	0	0	0							17q+	0	0.04	0	0	0	0	0	0	0	0	0	0	0	0	0	0	0	0	0	0	0	0
0	6	0	0	0	0	0	0	0	0	0	0	0	0	0	0							18p++	0	0.12	0	0	0	0	0	0	0	0	0	0	0	0	0	0	0	0	0	0	0	0
0	1	0	0	0	0	0	0	0	0	0	0	0		0	0							2 SSCX	0	0.02	0	0	0	0	0	0	0	0	0	0	0	0	0	0	0	0	0	0	0	0
0	1	1	0	0	0	0	0	0	0	4	5	0		0	0							tetra4	0	0.02	0.02	0	0	0	0	0	0	0	0.5	0.625	0	0	0	0	0	0	0	0	0	0
1	0	0	0	0	0	0	0	0	0	0	0	0		0	0							4q-	0.02	0	0	0	0	0	0	0	0	0	0	0	0	0	0	0	0	0	0	0	0	0
0	0	0	0	0	0	0	0	1	0	0	0	0		0	0							4q+	0	0	0	0	0	0	0	0	0.0277778	0	0	0	0	0	0	0	0	0	0	0	0	0
0	0	0	28	0	0	0	0	0	0	0	0	0		0	0							5q+	0	0	0	0.56	0	0	0	0	0	0	0	0	0	0	0	0	0	0	0	0	0	0
0	0	0	0	0	0	0	0	0	15	0	0	0		0	0							6q-	0	0	0	0	0	0	0	0	0	1	0	0	0	0	0	0	0	0	0	0	0	0
0	0	0	0	0	0	0	0	0	6	0	0	0		0	0							7q+	0	0	0	0	0	0	0	0	0	0.4	0	0	0	0	0	0	0	0	0	0	0	0
1	30	0	50	0	0	0	0	0	0	0	0	0		0	0							8q+	0.02	0.6	0	1	0	0	0	0	0	0	0	0	0	0	0	0	0	0	0	0	0	0
0	0	0	0	0	0	0	0	0	15	0	0	0		0	10							9q-	0	0	0	0	0	0	0	0	0	1	0	0	0	0	0	0.666667	0	0	0	0	0	0
0	18	0	0	0	0	0	0	0	0	0	6	0	4	0	0							9q++	0	0.36	0	0	0	0	0	0	0	0	0	0.75	0	0.8	0	0	0	0	0	0	0	0
1	31	2	8	0	0	0	0	0	0	0	1	1	4	0	2							Der-	0.02	0.62	0.04	0.16	0	0	0	0	0	0	0	0.125	0.0625	0.8	0	0.133333	0	0	0	0	0	0
0	0	0	0	0	0	0	1	0	0	0	0	0		0	0							+16	0	0	0	0	0	0	0	0.0714286	0	0	0	0	0	0	0	0	0	0	0	0	0	0
1	1	1	0	0	0	0	0	4	13	0	0	0		0	0							+10	0.02	0.02	0.02	0	0	0	0	0	0.111111	0.866667	0	0	0	0	0	0	0	0	0	0	0	0
0	1	0	0	0	0	0	0	0	0	0	0	0		0	0			1				+11	0	0.02	0	0	0	0	0	0	0	0	0	0	0	0	0	0	0	0	0.0909091	0	0	0
1	0	0	0	0	0	0	0	0	0	0	0	0		0	0			2				+15	0.02	0	0	0	0	0	0	0	0	0	0	0	0	0	0	0	0	0	0.181818	0	0	0
3	20	3	47	0	0	0	0	1	0	1	7	0	1	0	1							+16	0.06	0.4	0.06	0.94	0	0	0	0	0.0277778	0	0.125	0.875	0	0.2	0	0.0666667	0	0	0	0	0	0
1	1	4	0	0	0	0	0	0	0	0	0	0		0	1							+17	0.02	0.02	0.08	0	0	0	0	0	0	0	0	0	0	0	0	0.0666667	0	0	0	0	0	0
0	1	3	2	0	0	0	0	0	0	0	0	0		0	0							+18	0	0.02	0.06	0.04	0	0	0	0	0	0	0	0	0	0	0	0	0	0	0	0	0	0
0	0	1	1	0	0	0	0	0	0	0	0	0		0	0							+2	0	0	0.02	0.02	0	0	0	0	0	0	0	0	0	0	0	0	0	0	0	0	0	0
0	1	0	0	0	0	0	0	0	0	0	6	0		0	1							+5	0	0.02	0	0	0	0	0	0	0	0	0	0.75	0	0	0	0.0666667	0	0	0	0	0	0
0	1	0	0	0	0	0	0	0	0	0	0	0		0	0							+6	0	0.02	0	0	0	0	0	0	0	0	0	0	0	0	0	0	0	0	0	0	0	0
0	2	1	0	0	0	0	0	0	0	0	0	0		0	0							+7	0	0.04	0.02	0	0	0	0	0	0	0	0	0	0	0	0	0	0	0	0	0	0	0
0	0	1	1	0	0	0	0	0	0	0	0	0		0	0							+9	0	0	0.02	0.02	0	0	0	0	0	0	0	0	0	0	0	0	0	0	0	0	0	0
0	0	0	0	0	0	0	0	0	0	4	6	0		0	0							+5	0	0	0	0	0	0	0	0	0	0	0.5	0.75	0	0	0	0	0	0	0	0	0	0
0	0	0	0	0	0	0	0	0	0	1	0	0		0	0							T(6,10q)	0	0	0	0	0	0	0	0	0	0	0.125	0	0	0	0	0	0	0	0	0	0	0
0	0	0	0	0	0	0	0	0	0	1	0	0		0	0							T(8, 10p)	0	0	0	0	0	0	0	0	0	0	0.125	0	0	0	0	0	0	0	0	0	0	0
0	0	0	0	0	0	0	0	0	0	0	3	0		0	1							5p+	0	0	0	0	0	0	0	0	0	0	0	0.375	0	0	0	0.0666667	0	0	0	0	0	0
0	0	0	0	0	0	0	0	0	0	0	3	0		0	0							8p+	0	0	0	0	0	0	0	0	0	0	0	0.375	0	0	0	0	0	0	0	0	0	0
0	0	0	0	0	0	0	0	0	0	0	1	0		0	0							7q-	0	0	0	0	0	0	0	0	0	0	0	0.125	0	0	0	0	0	0	0	0	0	0
0	0	0	0	0	0	0	0	0	0	0	0	0		0	2							+1	0	0	0	0	0	0	0	0	0	0	0	0	0	0	0	0.133333	0	0	0	0	0	0
													1									9q+ dup4pter	0	0	0	0	0	0	0	0	0	0	0	0	0	0.2	0	0	0	0	0	0	0	0
																	1					dup6qter	0	0	0	0	0	0	0	0	0	0	0	0	0	0	0	0	0	0.0666667	0	0	0	0
																	1					dup4qter	0	0	0	0	0	0	0	0	0	0	0	0	0	0	0	0	0	0.0666667	0	0	0	0
																						X-	0	0	0	0	0	0	0	0	0	0	0	0	0	0	0	0	0	0	0	0	0	0
																					1	T(4,13)	0	0	0	0	0	0	0	0	0	0	0	0	0	0	0	0	0	0	0	0	0	0.0833333
																							0	0	0	0	0	0	0	0	0	0	0	0	0	0	0	0	0	0	0	0	0	0
																							0	0	0	0	0	0	0	0	0	0	0	0	0	0	0	0	0	0	0	0	0	0
																							0	0	0	0	0	0	0	0	0	0	0	0	0	0	0	0	0	0	0	0	0	0
50	50	50	50	14	9	14	14	36	15	8	8	16	5	14	15	16	15	11	8	11	12	Total	1	1	1	1	1	1	1	1	1	1	1	1	1	1	1	1	1	1	1	1	1	1

## Sheet: Feuil2
Number of metaphases																						Observed Karyotypes	Karyotype frequency (in percent)
Cell lines										Clones analysis													Cell lines										Clones analysis
I3 p9	I3 p110	I4 p9	I4 p111	NI13 p22	NI13 p65	NI20 p11	NI20 p46	I20 p15	I20 p73	I4_b p16	I4_b p40	I4_d p16	I4_d p44	I4_e p16	I4_e p43	I20_a p17	I20_a p45	I20_b p17	I20_b p43	I20_e p17	I20_e p43		I3 p9	I3 p110	I4 p9	I4 p111	NI13 p22	NI13 p65	NI20 p11	NI20 p46	I20 p15	I20 p73	I4_b p16	I4_b p40	I4_d p16	I4_d p44	I4_e p16	I4_e p43	I20_a p17	I20_a p45	I20_b	I20_b	I20_e	I20_e
41		36		27	15	15	13			6				14	3							2n=38,XY,T(Y/14)	0.82	0	0.72	0	1	1	1	0.928571	0	0	0.545455	0	0	0	1	0.2	0	0	0	0	0	0
3		2																				2n=39,XY,T(Y/14), +16	0.06	0	0.04	0	0	0	0	0	0	0	0	0	0	0	0	0	0	0	0	0	0	0
1																						2n=38,XY,T(Y/14), der14-, +18	0.02	0	0	0	0	0	0	0	0	0	0	0	0	0	0	0	0	0	0	0	0	0
1		3																				2n=39, XY,T(Y/14), +17	0.02	0	0.06	0	0	0	0	0	0	0	0	0	0	0	0	0	0	0	0	0	0	0
1																						2n=39, XY,T(Y/14), +15	0.02	0	0	0	0	0	0	0	0	0	0	0	0	0	0	0	0	0	0	0	0	0
1																						2n=39, XY,T(Y/14), +10	0.02	0	0	0	0	0	0	0	0	0	0	0	0	0	0	0	0	0	0	0	0	0
1																						2n=38, XY,T(Y/14), 8q+	0.02	0	0	0	0	0	0	0	0	0	0	0	0	0	0	0	0	0	0	0	0	0
1																						2n=38, XY,T(Y/14), 4q-	0.02	0	0	0	0	0	0	0	0	0	0	0	0	0	0	0	0	0	0	0	0	0
	1																					2n=38, XY,T(Y/14), 8q+	0	0.02	0	0	0	0	0	0	0	0	0	0	0	0	0	0	0	0	0	0	0	0
	19																					2n=37, XY,T(Y/14), der14-, 8q+	0	0.38	0	0	0	0	0	0	0	0	0	0	0	0	0	0	0	0	0	0	0	0
	1		4																			2n=38=, XY,T(Y/14), der14-, 8q+, +16	0	0.02	0	0.08	0	0	0	0	0	0	0	0	0	0	0	0	0	0	0	0	0	0
	14																					2n=39=, XY,T(Y/14), 9q+, 12p+, +16	0	0.28	0	0	0	0	0	0	0	0	0	0	0	0	0	0	0	0	0	0	0	0
	1																					2n=38, XY,T(Y/14), 9q+, 12p+	0	0.02	0	0	0	0	0	0	0	0	0	0	0	0	0	0	0	0	0	0	0	0
	1																					2n=39, XY,T(Y/14), 8q+, 9q+, 12p+, +16	0	0.02	0	0	0	0	0	0	0	0	0	0	0	0	0	0	0	0	0	0	0	0
	1																					2n=39, XY,T(Y/14), der14-, 12p+, +16, +4	0	0.02	0	0	0	0	0	0	0	0	0	0	0	0	0	0	0	0	0	0	0	0
	1																					2n=39, XY,T(Y/14), 9q+, +16	0	0.02	0	0	0	0	0	0	0	0	0	0	0	0	0	0	0	0	0	0	0	0
	1																					2n=38, XY,T(Y/14), der14-, 8q+, +11	0	0.02	0	0	0	0	0	0	0	0	0	0	0	0	0	0	0	0	0	0	0	0
	1																					2n=38, XY,T(Y/14), der14-, 8q+, 18p+, +16	0	0.02	0	0	0	0	0	0	0	0	0	0	0	0	0	0	0	0	0	0	0	0
	2																					2n=37, XY,T(Y/14), der14-, 8q+, 18p+, 17q+	0	0.04	0	0	0	0	0	0	0	0	0	0	0	0	0	0	0	0	0	0	0	0
	1																					2n=40, XXY,T(Y/14), 8q+, +10	0	0.02	0	0	0	0	0	0	0	0	0	0	0	0	0	0	0	0	0	0	0	0
	1																					2n=38, XY,T(Y/14), 8q+, 18p+, +17	0	0.02	0	0	0	0	0	0	0	0	0	0	0	0	0	0	0	0	0	0	0	0
	2																					2n=37, XY,T(Y/14), der14-, 8q+, 18p+	0	0.04	0	0	0	0	0	0	0	0	0	0	0	0	0	0	0	0	0	0	0	0
	1																					2n=39, XY,T(Y/14), der14-, +6, +7	0	0.02	0	0	0	0	0	0	0	0	0	0	0	0	0	0	0	0	0	0	0	0
	1																					2n=40, XY,T(Y/14), der14-, 12p+, +7, tétra4	0	0.02	0	0	0	0	0	0	0	0	0	0	0	0	0	0	0	0	0	0	0	0
	1												1									2n=38, XY,T(Y/14), der14-, 9q+, 12p+, +16	0	0.02	0	0	0	0	0	0	0	0	0	0	0	0.2	0	0	0	0	0	0	0	0
		2																				2n=37, XY,T(Y/14), der14-	0	0	0.04	0	0	0	0	0	0	0	0	0	0	0	0	0	0	0	0	0	0	0
		1																				2n=39, XY,T(Y/14), +9	0	0	0.02	0	0	0	0	0	0	0	0	0	0	0	0	0	0	0	0	0	0	0
		3																				2n=39, XY,T(Y/14), +18	0	0	0.06	0	0	0	0	0	0	0	0	0	0	0	0	0	0	0	0	0	0	0
		1																				2n=40, XY,T(Y/14), +2, +7	0	0	0.02	0	0	0	0	0	0	0	0	0	0	0	0	0	0	0	0	0	0	0
		1																				2n=41, XY,T(Y/14), +10, tétra4	0	0	0.02	0	0	0	0	0	0	0	0	0	0	0	0	0	0	0	0	0	0	0
		1																				2n=40, XY,T(Y/14), +16, +17	0	0	0.02	0	0	0	0	0	0	0	0	0	0	0	0	0	0	0	0	0	0	0
			3																			2n=38, XY,T(Y/14), der14-, 5q+, 8q+, +16	0	0	0	0.06	0	0	0	0	0	0	0	0	0	0	0	0	0	0	0	0	0	0
			1																			2n=37, XY,T(Y/14), der14-, 5q+, 8q+	0	0	0	0.02	0	0	0	0	0	0	0	0	0	0	0	0	0	0	0	0	0	0
			2																			2n=38, XY,T(Y/14), 5q+, 8q+	0	0	0	0.04	0	0	0	0	0	0	0	0	0	0	0	0	0	0	0	0	0	0
			21																			2n=39, XY,T(Y/14), 5q+, 8q+, +16	0	0	0	0.42	0	0	0	0	0	0	0	0	0	0	0	0	0	0	0	0	0	0
			16																			2n=39, XY,T(Y/14), 8q+, +16	0	0	0	0.32	0	0	0	0	0	0	0	0	0	0	0	0	0	0	0	0	0	0
			1																			2n=41, XY,T(Y/14), 8q+, +16, +2, +9	0	0	0	0.02	0	0	0	0	0	0	0	0	0	0	0	0	0	0	0	0	0	0
			1																			2n=40, XY,T(Y/14), 5q+, 8q+, +16, +18	0	0	0	0.02	0	0	0	0	0	0	0	0	0	0	0	0	0	0	0	0	0	0
			1																			2n=40, XY,T(Y/14), 8q+, +16, +18	0	0	0	0.02	0	0	0	0	0	0	0	0	0	0	0	0	0	0	0	0	0	0
								30								16	13	8	0	11	11	2n=38, XX	0	0	0	0	0	0	0	0	0.833333	0	0	0	0	0	0	0	1	0.866667	0.727273	0	1	0.916667
																			8			2n=37, X
								4														2n=39, XX, +10	0	0	0	0	0	0	0	0	0.111111	0	0	0	0	0	0	0	0	0	0	0	0	0
								1														2n=38, XX, 4q+	0	0	0	0	0	0	0	0	0.0277778	0	0	0	0	0	0	0	0	0	0	0	0	0
																		1				2n=38, XX, +11
																		2				2n=38, XX, +15
																					1	2n=38, XX T(4,13)
								1														2n=39, XX, +16	0	0	0	0	0	0	0	0	0.0277778	0	0	0	0	0	0	0	0	0	0	0	0	0
									6													2n=39, XX, +10, 6q-, 7q+, 9q-	0	0	0	0	0	0	0	0	0	0.4	0	0	0	0	0	0	0	0	0	0	0	0
									1													2n=38, XX, 9q-, 6q-	0	0	0	0	0	0	0	0	0	0.0666667	0	0	0	0	0	0	0	0	0	0	0	0
									7													2n=39, XX, +10 6q-, 9q-	0	0	0	0	0	0	0	0	0	0.466667	0	0	0	0	0	0	0	0	0	0	0	0
									1													2n=38, XX, 6q-, 9q-	0	0	0	0	0	0	0	0	0	0.0666667	0	0	0	0	0	0	0	0	0	0	0	0
							1															2n=39,XY, T(Y/14), +16	0	0	0	0	0	0	0	0.0714286	0	0	0	0	0	0	0	0	0	0	0	0	0	0
										4												2n=41, XY, T(Y/14), tétra4, +5	0	0	0	0	0	0	0	0	0	0	0.363636	0	0	0	0	0	0	0	0	0	0	0
										1												2n=38, XY, T(Y/14), T(6,10q), T(8,10p), +16	0	0	0	0	0	0	0	0	0	0	0.0909091	0	0	0	0	0	0	0	0	0	0	0
											5											2n=40,XY, T(Y/14), tri 4, 9q+, tri 16	0	0	0	0	0	0	0	0	0	0	0	0.454545	0	0	0	0	0	0	0	0	0	0
											1											2n=42,XY, T(Y/14), tétra 4, tri 5, 5p+, 8p+, tri 16	0	0	0	0	0	0	0	0	0	0	0	0.0909091	0	0	0	0	0	0	0	0	0	0
											2											2n=41,XY, T(Y/14), tétra 4, tri 5, 5p+, 8p+	0	0	0	0	0	0	0	0	0	0	0	0.181818	0	0	0	0	0	0	0	0	0	0
											1											2n=41,XY, T(Y/14), tétra 4, +5, 9q+	0	0	0	0	0	0	0	0	0	0	0	0.0909091	0	0	0	0	0	0	0	0	0	0
											1											2n=40,XY, T(Y/14), +4, +5, 7q-, der14-, +16	0	0	0	0	0	0	0	0	0	0	0	0.0909091	0	0	0	0	0	0	0	0	0	0
											1											2n=41,XY, T(Y/14), tétra4, +5	0	0	0	0	0	0	0	0	0	0	0	0.0909091	0	0	0	0	0	0	0	0	0	0
															1							2n=39,XY, T(Y/14), +1, 9q-	0	0	0	0	0	0	0	0	0	0	0	0	0	0	0	0.0666667	0	0	0	0	0	0
															6							2n=38,XY, T(Y/14), 9q-	0	0	0	0	0	0	0	0	0	0	0	0	0	0	0	0.4	0	0	0	0	0	0
															1							2n=40,XY, T(Y/14), +1, +4, 9q-	0	0	0	0	0	0	0	0	0	0	0	0	0	0	0	0.0666667	0	0	0	0	0	0
															2							2n=37,XY, T(Y/14), der14-	0	0	0	0	0	0	0	0	0	0	0	0	0	0	0	0.133333	0	0	0	0	0	0
															1							2n=39,XY, T(Y/14), 5p+, 9q-, tri 17	0	0	0	0	0	0	0	0	0	0	0	0	0	0	0	0.0666667	0	0	0	0	0	0
															1							2n=39,XY, T(Y/14), 9q-, +16	0	0	0	0	0	0	0	0	0	0	0	0	0	0	0	0.0666667	0	0	0	0	0	0
												15	1									2n=38, XY, T(Y/14), 12p+	0	0	0	0	0	0	0	0	0	0	0	0	0.9375	0.2	0	0	0	0	0	0	0	0
												1										2n=37, XY, T(Y/14), der14-, 12p+	0	0	0	0	0	0	0	0	0	0	0	0	0.0625	0	0	0	0	0	0	0	0	0
													2									2n=37,XY, T(Y/14), 9q+, 12p+, der14-	0	0	0	0	0	0	0	0	0	0	0	0	0	0.4	0	0	0	0	0	0	0	0
													1									2n=37,XY, T(Y/14), 9q+ (dup4pter), der14-	0	0	0	0	0	0	0	0	0	0	0	0	0	0.2	0	0	0	0	0	0	0	0
																	1					2n=38,XX, dup 6qter	0	0	0	0	0	0	0	0	0	0	0	0	0	0	0	0	0	0.0666667	0	0	0	0
																	1					2n=38,XX, dup 4qter	0	0	0	0	0	0	0	0	0	0	0	0	0	0	0	0	0	0.0666667	0	0	0	0
50	50	50	50	27	15	15	14	36	15	11	11	16	5	14	15	16	15	11	8	11	12	Total	1	1	1	1	1	1	1	1	1	1	1	1	1	1	1	1	1	1	1	1	1	1
