# Supplementary material for: Non integrative strategy decreases chromosome instability and improves endogenous pluripotency genes reactivation in porcine induced pluripotent-like stem cells
Source: Sci Rep. 2016 Jun 1;6:27059. doi: 10.1038/srep27059 (PMC4887982; doi:10.1038/srep27059)
Supplement: Supplementary Information [file srep27059-s2.xls]

## Sheet: EBs NI13 vs undiff NI13
Probe Name	logFC	AveExpr	P.Value	adj.P.Val	gene
A_72_P444201	13.2759	5.96371	2.20935e-22	1.9217e-19	FETUIN
gi|2104|emb|X56021.1|	13.0255	6.56949	1.0467e-27	6.97991e-24	FETUIN
A_72_P753511	12.8943	5.87918	1.71385e-18	3.99003e-16	FETUIN
CUST_6057_PI428644611	12.4654	6.824	2.74192e-14	1.5969e-12	FETUB
A_72_P424589	11.805	6.33912	7.44139e-15	5.02935e-13	AFP
gi|115551206|dbj|AK232639.1|	11.6832	5.6813	4.79892e-28	3.84019e-24	APOB
gi|115554359|dbj|AK233369.1|	11.4854	6.27057	1.50526e-22	1.3688e-19	ORM1
CUST_8335_PI428644611	11.3768	5.50292	5.43892e-31	1.08808e-26	TF
A_72_P088751	11.3542	6.58298	6.55476e-21	3.31978e-18	S100G
A_72_P308693	11.2407	5.88451	1.30079e-28	1.73487e-24	TF
A_72_P774093	11.039	5.98264	1.86795e-24	4.10584e-21	FETUIN
gi|47523699|ref|NM_214317.1|	10.9111	6.57145	1.28346e-20	6.04146e-18	AFP
A_72_P739530	10.7913	6.01275	2.35487e-15	1.93472e-13	FETUIN
A_72_P247587	10.6974	5.55028	1.94974e-24	4.10584e-21	ORM1
A_72_P056601	10.5844	6.62885	4.19714e-16	4.40198e-14	AFP
A_72_P701142	10.5027	5.85632	3.09786e-25	1.0329e-21	S100G
A_72_P177696	10.0668	5.76809	1.61759e-17	2.66343e-15	APOC3
A_72_P302669	9.91891	5.23223	3.95685e-26	1.75908e-22	TTR
A_72_P173811	9.80762	5.33309	1.18837e-19	4.20778e-17	SERPINA1
A_72_P443119	9.78477	5.40753	1.3863e-26	7.92387e-23	APOB
A_72_P698033	9.76979	5.47389	1.56571e-19	5.22048e-17	TTR
A_72_P034386	9.74581	7.32519	2.50951e-22	2.09183e-19	AGT
gi|50657385|ref|NM_001002801.1|	9.7076	6.20857	1.11544e-15	1.02598e-13	APOC3
CUST_5397_PI428644611	9.70409	7.6415	1.31179e-14	8.31789e-13	APOC3
A_72_P161711	9.66321	5.8415	6.9407e-22	4.99587e-19	HABP2
A_72_P088242	9.64574	6.59878	6.65085e-19	1.78596e-16	PLET
gi|52351265|gb|AY609697.1|	9.62904	5.38485	7.63975e-23	8.49095e-20	FBGB
A_72_P184681	9.53122	5.77478	5.39939e-22	4.12429e-19	PLA2G12B
A_72_P770588	9.47182	6.27078	5.18922e-20	2.10584e-17	PLET
gi|115554067|dbj|AK233276.1|	9.3703	5.17871	3.9931e-28	3.84019e-24	FGA
CUST_617_PI428644611	9.33447	5.56149	1.85028e-21	1.0887e-18	SERPINA1
A_72_P088796	9.31644	5.22325	5.11174e-26	2.04526e-22	SLC7A9
gi|47523843|ref|NM_214395.1|	9.27721	5.69018	3.3467e-20	1.45644e-17	SERPINA1
A_72_P232157	9.2262	5.20889	8.41415e-19	2.22953e-16	TC521946
A_72_P251932	9.21593	7.50139	2.26913e-19	6.98386e-17	IHH
A_72_P088816	9.21343	6.0273	5.06181e-20	2.08792e-17	PAG6
gi|115550523|dbj|AK232353.1|	9.15875	5.86793	2.30806e-19	7.04944e-17	SERPINF2
A_72_P499731	9.04772	5.82299	2.81775e-23	3.63681e-20	PAG6
A_72_P657173	9.02385	5.14312	2.989e-24	5.43604e-21	TTR
A_72_P172986	8.96002	7.13433	7.0888e-13	2.72721e-11	TFF1
A_72_P796074	8.95645	6.31778	1.55307e-19	5.22048e-17	A_72_P796074
CUST_2389_PI428644611	8.94181	5.57281	9.28033e-19	2.36507e-16	CPN1
A_72_P306338	8.92942	5.80196	1.22959e-22	1.19993e-19	GULO
A_72_P293239	8.80304	5.52306	2.56779e-19	7.78331e-17	FGG
gi|52351145|gb|AY609550.1|	8.75635	5.38251	1.6181e-21	9.88299e-19	LOC100627396
A_72_P568899	8.72853	6.49207	3.9404e-23	4.92686e-20	AGT
gi|52346215|ref|NM_001005152.1|	8.71201	6.06055	5.91805e-12	1.72563e-10	FGL2
A_72_P180891	8.66412	5.9923	1.15322e-10	2.3858e-09	FGL2
A_72_P073956	8.44068	6.87649	1.05703e-19	3.81018e-17	AGMAT
A_72_P318598	8.41205	5.17647	5.89353e-22	4.36678e-19	TF
gi|47523831|ref|NM_214389.1|	8.328	5.37448	4.38948e-22	3.51255e-19	GSTA1
CUST_2406_PI428644611	8.3195	5.04004	1.00588e-21	6.7077e-19	FOXA2
CUST_8039_PI428644611	8.16554	6.35303	2.42798e-20	1.11662e-17	SLC7A9
A_72_P299594	8.02997	4.57279	2.45661e-33	9.82912e-29	TC556981
A_72_P088401	8.01846	5.20146	5.63008e-15	4.01542e-13	PLG
A_72_P685483	8.0047	5.76842	1.02893e-16	1.34537e-14	APOC3
CUST_332_PI428639849	7.93968	4.78393	1.50819e-24	3.71205e-21	ApoB
A_72_P081441	7.93444	5.49976	2.69134e-16	2.96648e-14	LOC100510917
A_72_P443205	7.90165	5.59693	2.74051e-24	5.27523e-21	FGL2
A_72_P183911	7.88587	4.96889	9.34581e-25	2.78376e-21	ANKS4B
A_72_P204577	7.83855	5.31403	1.21435e-23	1.79953e-20	APOB
A_72_P290104	7.81241	9.24792	9.74049e-25	2.78376e-21	GJB1
CUST_679_PI428644611	7.80175	5.12235	3.65315e-19	1.05917e-16	AGMAT
CUST_10_PI428639855	7.77741	5.00585	1.25204e-20	5.96371e-18	PLG
A_72_P417284	7.74559	8.30032	8.19468e-14	4.07301e-12	TC622679
A_72_P035801	7.70947	6.8139	1.16853e-16	1.49226e-14	EPAS1
CUST_5050_PI428644611	7.60032	5.41462	7.90622e-22	5.54975e-19	SERPINF2
A_72_P728098	7.5746	5.45112	2.43448e-18	5.38156e-16	PLET
CUST_1763_PI428644611	7.56933	5.24564	9.6039e-13	3.56789e-11	RSPO3
A_72_P050076	7.52586	6.3146	7.43515e-15	5.02935e-13	CPN1
A_72_P409053	7.51991	5.19832	4.85031e-19	1.32922e-16	SLC3A1
A_72_P606963	7.47248	7.31256	2.21658e-17	3.50544e-15	AGT
CUST_5698_PI428644611	7.4469	4.68995	9.05692e-10	1.49003e-08	LECT2
A_72_P795910	7.43495	5.69272	3.23492e-10	5.93455e-09	SERPINA1
A_72_P021536	7.37865	5.87026	1.00708e-18	2.51839e-16	ZFP42
A_72_P080291	7.36773	6.23139	5.39621e-18	1.06885e-15	HNF1B
A_72_P041371	7.26388	7.01127	2.82139e-21	1.57202e-18	SLC3A1
gi|47522741|ref|NM_213956.1|	7.23989	6.34688	1.77515e-09	2.70573e-08	HNF1B
CUST_3672_PI428644611	7.22447	6.14401	2.94791e-15	2.31727e-13	DENN2D
A_72_P165626	7.1983	5.42968	6.87287e-17	9.44985e-15	BMP7
A_72_P297309	7.19372	5.69617	2.28132e-11	5.6765e-10	LECT2
A_72_P342808	7.1866	5.49302	3.3514e-15	2.59367e-13	TC529163
A_72_P077736	7.14283	5.01909	8.76646e-19	2.27698e-16	PBD-2
A_72_P691227	7.13818	7.23801	8.68124e-15	5.79658e-13	SLC3A1
CUST_3567_PI428644611	7.13776	5.67893	4.48422e-15	3.29812e-13	SERPIND1
A_72_P345543	7.10791	5.94873	6.26468e-18	1.20441e-15	PDGFRA
A_72_P661351	7.07011	5.01898	1.01621e-19	3.70936e-17	IHH
A_72_P357163	7.04989	5.0827	4.70326e-18	9.4091e-16	CDH16
A_72_P754826	7.04633	9.70142	1.18842e-17	2.08624e-15	APOA1
A_72_P035326	7.02932	6.88273	2.0871e-18	4.74472e-16	ENPEP
CUST_22_PI428639843	7.00768	6.97974	2.81842e-18	6.03037e-16	BMP7
A_72_P410348	6.9874	4.67241	3.34573e-11	8.02553e-10	TC573879
gi|47523849|ref|NM_214398.1|	6.97317	8.525	3.32641e-13	1.40542e-11	APOA1
A_72_P035886	6.96658	8.51456	1.68383e-15	1.46779e-13	APOA1
gi|115551289|dbj|AK232723.1|	6.94697	4.99343	2.77959e-18	5.97926e-16	HRG
A_72_P339808	6.93503	6.12628	9.58243e-15	6.33723e-13	AK395711
A_72_P178366	6.91302	5.30833	1.10992e-21	7.28017e-19	STAR
gi|47523935|ref|NM_214442.1|	6.89735	5.11536	6.24204e-16	6.18194e-14	PBD-2
A_72_P442745	6.84087	5.75305	4.57398e-11	1.0597e-09	LOC100739773
A_72_P123786	6.79382	5.50714	1.7225e-15	1.49499e-13	EV984618
A_72_P619260	6.78677	5.03654	8.30512e-23	8.98097e-20	PDZK1
OTTSUST00000000536	6.78463	8.66248	6.9923e-22	4.99587e-19	APOM
OTTSUST00000000535	6.78373	8.70472	9.68158e-23	1.01939e-19	APOM
A_72_P308808	6.77408	5.44115	3.42817e-15	2.64287e-13	TRPM6
gi|7842218|gb|AW785442.1|AW785442	6.72605	5.18524	4.28646e-15	3.18192e-13	PBD-2
A_72_P303029	6.72509	8.66527	9.76535e-24	1.56289e-20	APOM
A_72_P607523	6.72302	6.94945	2.46208e-14	1.44655e-12	PRAP1
A_72_P499018	6.71844	5.7514	2.434e-11	5.99304e-10	APOM
CUST_8175_PI428644611	6.71808	8.86853	3.3489e-20	1.45644e-17	SLC6A19
A_72_P315543	6.69265	8.82127	2.50761e-18	5.49308e-16	COL4A1
A_72_P036291	6.6914	5.85583	2.05517e-19	6.57837e-17	F2
CUST_2364_PI428644611	6.67658	6.57374	1.49789e-16	1.83279e-14	TRPM6
A_72_P088616	6.67373	6.19656	2.39746e-15	1.96567e-13	RGN
A_72_P496446	6.66635	6.4955	1.9392e-12	6.61459e-11	PRAP1
A_72_P035401	6.66218	4.91121	3.63547e-18	7.53673e-16	DIO1
CUST_203_PI428639843	6.63734	5.76821	1.34333e-19	4.63344e-17	SOX17
A_72_P490356	6.61326	4.63981	1.64273e-19	5.38747e-17	HABP2
A_72_P441713	6.59362	7.85985	2.20977e-18	4.93939e-16	EPAS1
A_72_P052071	6.5902	4.63253	1.33964e-19	4.63344e-17	ALDH1A1
A_72_P303024	6.5848	4.45963	3.78718e-19	1.08839e-16	FTCD
A_72_P604233	6.55356	5.20958	1.82277e-18	4.21566e-16	ENPEP
gi|47523837|ref|NM_214392.1|	6.53678	5.49422	7.26568e-12	2.06615e-10	LYZ
A_72_P607988	6.53652	4.38226	8.62286e-21	4.27408e-18	GSTA1
CUST_3802_PI428644611	6.52641	6.48978	2.852e-12	9.18511e-11	PRAP1
A_72_P022861	6.48635	9.39045	1.27733e-16	1.59451e-14	PXDN
A_72_P190666	6.48004	6.32533	5.50677e-20	2.1815e-17	TRPM6
gi|106647505|gb|DQ530370.1|	6.47294	6.32179	4.08179e-14	2.25264e-12	F2
A_72_P302769	6.47025	6.99776	2.01865e-16	2.33435e-14	HPX
A_72_P538288	6.46206	5.26877	8.03768e-14	4.01493e-12	SLC7A9
A_72_P210647	6.46181	6.69663	1.32066e-13	6.28574e-12	DENN2D
CUST_5447_PI428644611	6.46071	4.79714	1.24446e-15	1.12908e-13	FTCD
A_72_P365173	6.42654	5.70425	2.29832e-12	7.68881e-11	MAT1A
A_72_P764421	6.42481	5.07592	6.10678e-21	3.17322e-18	STAR
CUST_70_PI428639852	6.42368	10.7617	6.56667e-24	1.09475e-20	COL4A1
A_72_P213162	6.40183	4.60058	3.22177e-18	6.78453e-16	SERPINA3-3
A_72_P598118	6.39794	8.78532	2.44615e-17	3.80829e-15	COL4A1
A_72_P022241	6.39138	4.23245	2.52822e-13	1.11406e-11	TC538222
CUST_2422_PI428644611	6.37545	7.1877	7.37703e-15	5.01124e-13	PPP1R16B
A_72_P110851	6.37408	5.86052	1.02388e-16	1.34317e-14	CN156385
A_72_P564654	6.36566	11.335	7.23471e-23	8.27051e-20	COL4A1
A_72_P268829	6.35469	7.466	2.44644e-14	1.44316e-12	ENTPD8
CUST_159_PI428639846	6.33566	5.27296	6.91266e-20	2.65945e-17	ZFP42
A_72_P527792	6.33377	8.91825	1.31854e-22	1.23835e-19	COL4A1
A_72_P560229	6.33067	6.13547	4.1049e-21	2.21948e-18	PDZK1
A_72_P709245	6.31984	5.3713	5.11983e-09	6.91125e-08	PAG6
CUST_3442_PI428644611	6.3118	5.44312	2.48984e-16	2.77496e-14	MAT1A
A_72_P455827	6.29903	4.20555	1.92066e-26	9.60594e-23	HAL
CUST_77_PI428639852	6.28909	5.13757	6.68315e-16	6.57001e-14	AK398275.1
A_72_P632981	6.28776	4.25534	1.29257e-24	3.4478e-21	CYP2C33
CUST_8410_PI428644611	6.27191	7.35998	7.21877e-17	9.89144e-15	TM4SF5
A_72_P621557	6.26143	4.30639	1.90899e-12	6.52826e-11	FGG
A_72_P513702	6.25428	6.71306	2.92334e-13	1.26723e-11	PDZK1
A_72_P316078	6.25129	8.91317	4.231e-20	1.80092e-17	COL4A1
A_72_P105641	6.25102	6.66594	2.27437e-17	3.58267e-15	PDZK1
A_72_P604673	6.22715	10.3775	4.99891e-21	2.63173e-18	COL4A1
A_72_P737919	6.21153	5.46285	4.65819e-09	6.36105e-08	LYZ
CUST_148_PI428639852	6.19244	5.00823	1.05003e-14	6.84244e-13	AK398133.1
A_72_P649221	6.18625	4.80044	1.35262e-14	8.49603e-13	DENN2D
CUST_240_PI428639849	6.1716	5.21411	2.60281e-22	2.12533e-19	ZFP42
gi|47522787|ref|NM_213981.1|	6.15434	6.57901	1.97495e-16	2.29043e-14	LGALS4
gi|40800179|gb|CK452965.1|CK452965	6.13066	7.59249	2.13075e-21	1.2179e-18	LOC100620614
CUST_64_PI428639852	6.12085	5.31268	9.05373e-22	6.24567e-19	AK398301.1
A_72_P443884	6.10285	4.87633	9.93045e-21	4.78708e-18	GSTA1
A_72_P131386	6.09469	5.30366	1.59997e-10	3.18332e-09	GJA5
A_72_P206827	6.08717	4.93925	1.44562e-17	2.45087e-15	SLC34A2
A_72_P127076	6.07117	5.04022	6.21398e-16	6.16942e-14	GSTA2
A_72_P077766	6.05188	5.45479	3.46189e-15	2.66373e-13	FGL2
A_72_P121641	6.05066	6.13439	1.1966e-16	1.51509e-14	TC560633
A_72_P442392	6.03984	5.34862	6.52793e-15	4.54241e-13	ZFP42
A_72_P060536	6.02786	4.81439	4.46967e-14	2.44646e-12	A_72_P060536
A_72_P114026	6.0045	4.7759	4.30799e-17	6.26074e-15	TC597334
A_72_P722403	5.9934	4.66189	1.08106e-12	3.95739e-11	STAR
CUST_240_PI428639843	5.97916	5.26465	1.20323e-19	4.22303e-17	ZFP42
A_72_P544377	5.97761	8.00223	1.82061e-15	1.55984e-13	DENN2D
A_72_P157046	5.95885	5.36518	2.40149e-10	4.57553e-09	TC624767
A_72_P584441	5.95152	4.91428	1.26696e-15	1.14688e-13	RGN
A_72_P378353	5.93683	5.92814	1.10484e-12	4.0342e-11	TC609772
A_72_P423634	5.93493	5.56464	1.32625e-11	3.50029e-10	TC573355
gi|115550503|dbj|AK232333.1|	5.93343	5.52425	1.20647e-14	7.67443e-13	SERPINC1
CUST_5769_PI428644611	5.88524	4.65902	2.69566e-18	5.83006e-16	SLC13A5
A_72_P406723	5.8739	7.91665	1.20862e-22	1.19993e-19	CK454137
A_72_P174736	5.8562	4.3663	2.69435e-18	5.83006e-16	A_72_P174736
A_72_P013776	5.84087	4.78166	3.23648e-17	4.84999e-15	HAL
CUST_3332_PI428644611	5.82501	4.59007	7.32221e-15	4.99095e-13	GJA5
CUST_237_PI428639852	5.81703	5.19766	1.59965e-14	9.77155e-13	AK398238.1
A_72_P489337	5.79194	5.83859	1.62183e-16	1.96045e-14	HKDC1
A_72_P300614	5.78919	4.05999	1.38396e-16	1.70906e-14	CK454992
gi|47523473|ref|NM_214198.1|	5.78656	6.98678	1.47901e-15	1.31212e-13	TGFB3
A_72_P343918	5.78445	6.88575	1.62909e-16	1.9633e-14	TC573060
A_72_P274079	5.76869	4.81774	6.8824e-09	9.01478e-08	TC581152
CUST_5946_PI428644611	5.70365	4.41493	6.3779e-18	1.21517e-15	LECT2
A_72_P197402	5.6816	5.32922	1.34174e-13	6.36823e-12	TC543969
A_72_P077641	5.67371	4.69063	2.44506e-16	2.74032e-14	SLC2A2
A_72_P232672	5.65364	4.65064	7.28917e-16	7.07881e-14	STAR
A_72_P297189	5.64281	6.5517	6.29129e-18	1.20441e-15	GTF3C4
A_72_P682632	5.61557	5.89963	2.8365e-14	1.6448e-12	HKDC1
CUST_7740_PI428644611	5.61544	6.33681	2.18374e-16	2.48928e-14	SLC44A4
CUST_6121_PI428644611	5.61541	4.78959	1.17924e-13	5.671e-12	RANBP3L
CUST_45_PI428639843	5.61029	5.29197	3.21744e-17	4.83959e-15	DLL1
CUST_159_PI428644611	5.60134	8.2211	1.19724e-14	7.62786e-13	SLC39A5
A_72_P373753	5.59404	7.1611	1.44778e-18	3.42763e-16	TC593696
A_72_P721793	5.5878	5.30064	1.54092e-10	3.07962e-09	LYZ
CUST_5387_PI428644611	5.57766	6.28227	2.66413e-12	8.62416e-11	FAM20A
CUST_5250_PI428644611	5.57699	4.97932	6.24657e-14	3.24263e-12	RANBP3L
A_72_P443088	5.57095	4.43478	1.22217e-15	1.1139e-13	SLC3A1
A_72_P706463	5.56282	5.09806	1.55778e-13	7.29838e-12	ITIH4
A_72_P378158	5.55173	4.26668	5.48273e-15	3.93136e-13	SERPINC1
A_72_P035901	5.54927	5.60968	5.33549e-13	2.13906e-11	PLCD4
A_72_P133226	5.54561	8.26714	4.75241e-16	4.88814e-14	SLC39A5
CUST_507_PI428644611	5.54245	6.28207	6.59601e-13	2.57476e-11	SLC44A4
A_72_P035516	5.53826	6.68933	8.60446e-19	2.25015e-16	LGALS4
A_72_P609264	5.5324	4.54568	1.51102e-17	2.53745e-15	PLG
A_72_P087211	5.52819	5.0575	2.79774e-17	4.24114e-15	SLCA2
A_72_P026961	5.51889	6.27117	7.0136e-13	2.70348e-11	SLC44A4
A_72_P057591	5.51581	5.27744	1.36561e-12	4.89161e-11	TC546983
A_72_P401608	5.51361	5.6883	1.44374e-17	2.45087e-15	IL7
OTTSUST00000000473	5.50886	6.26934	3.59523e-13	1.50785e-11	OTTSUST00000000473
A_72_P530973	5.49958	4.91388	4.47389e-15	3.29659e-13	LTB4R2
A_72_P177571	5.4936	5.11655	4.61702e-16	4.77342e-14	LYZ
CUST_3928_PI428644611	5.4885	5.11397	1.01817e-12	3.7512e-11	ABCC2
A_72_P378848	5.48486	5.63931	1.9438e-15	1.65124e-13	TC615444
A_72_P714533	5.48404	4.3465	4.31442e-19	1.22429e-16	STAR
A_72_P258992	5.46219	7.10494	1.48762e-16	1.8258e-14	ITGB3
A_72_P133976	5.45473	4.91981	1.65174e-18	3.88751e-16	EPAS1
A_72_P531116	5.43142	5.9785	5.32538e-14	2.82967e-12	RBP4
A_72_P293244	5.42949	4.11224	2.49804e-12	8.20599e-11	ALDOB
A_72_P020901	5.42877	4.67225	3.56318e-17	5.26075e-15	TC544908
A_72_P181626	5.40289	4.96805	2.2917e-15	1.89058e-13	TC552790
OTTSUST00000000475	5.39353	6.4131	1.72108e-12	5.98801e-11	OTTSUST00000000475
A_72_P498040	5.36647	4.24394	6.38443e-07	5.13359e-06	SERPINA3-3
CUST_165_PI428639849	5.3616	7.17088	2.46864e-16	2.75902e-14	RBP4
A_72_P599233	5.34527	5.59813	7.39427e-12	2.09379e-10	CA2
gi|48374066|ref|NM_001001537.1|	5.34453	5.00873	4.73421e-10	8.37773e-09	ITIH4
A_72_P436959	5.34075	4.22687	1.78107e-17	2.90866e-15	HGD
A_72_P624945	5.34059	8.63382	1.94613e-20	9.05427e-18	TSPAN7
A_72_P473818	5.32148	6.76211	3.41829e-12	1.07186e-10	CA2
A_72_P124896	5.31249	4.81143	3.62371e-19	1.05831e-16	SCNN1G
A_72_P117421	5.30914	7.20486	9.82352e-17	1.30149e-14	SLC37A2
A_72_P568854	5.29052	6.30939	4.40226e-15	3.2498e-13	SLC44A4
gi|115554117|dbj|AK233327.1|	5.28933	4.26863	2.12327e-12	7.16307e-11	KNG1
A_72_P146996	5.28906	4.33329	4.66365e-18	9.37675e-16	APOA4
A_72_P428104	5.2862	5.72455	9.20341e-16	8.66441e-14	TC528398
A_72_P035186	5.27625	6.59306	2.91824e-15	2.29846e-13	AK237922
CUST_328_PI428644611	5.27013	4.50198	9.41514e-18	1.70457e-15	HAL
A_72_P395408	5.24944	6.28802	4.0214e-16	4.25661e-14	LOC100525797
gi|47523829|ref|NM_214388.1|	5.23615	4.40566	4.20026e-18	8.5308e-16	APOA4
CUST_4566_PI428644611	5.22036	7.13631	1.31427e-10	2.68019e-09	RBP4
A_72_P638424	5.19211	8.23553	1.24006e-14	7.87559e-13	CA2
A_72_P666205	5.17783	8.03961	5.52518e-13	2.20407e-11	CA2
CUST_8146_PI428644611	5.17161	5.81101	2.11956e-12	7.15661e-11	EGFLAM
A_72_P356313	5.16724	3.96343	1.30142e-25	4.73374e-22	TC553000
A_72_P342313	5.16452	6.12789	2.0673e-15	1.74136e-13	ZNF215
A_72_P665814	5.15735	4.54129	2.29518e-17	3.60127e-15	OTC
A_72_P518837	5.15718	6.81864	3.12421e-13	1.33407e-11	LOC100525797
A_72_P019641	5.12751	6.75088	3.4051e-24	5.92355e-21	GTF3C4
A_72_P667921	5.12536	8.97365	2.94637e-07	2.56555e-06	RBP4
A_72_P394693	5.12217	8.82097	5.46318e-22	4.12429e-19	NR_033910.1
A_72_P255302	5.12039	8.10769	2.33243e-14	1.38052e-12	CA2
CUST_6228_PI428644611	5.11696	7.32706	1.55226e-17	2.57707e-15	FXYD4
A_72_P543123	5.10876	4.51592	5.28332e-11	1.20245e-09	LGALS4
A_72_P178111	5.10386	7.05164	1.82034e-12	6.27964e-11	DCN
A_72_P303994	5.08481	5.6305	1.86829e-07	1.71254e-06	TC532797
A_72_P236797	5.08299	4.41348	4.598e-13	1.87152e-11	TC517983
gi|47523581|ref|NM_214257.1|	5.0805	6.07887	8.82088e-19	2.27698e-16	DPP4
A_72_P376458	5.08019	7.00855	4.04523e-13	1.66688e-11	IGF2
A_72_P088136	5.07849	3.94851	1.05783e-23	1.62788e-20	GSTA2
A_72_P412298	5.05248	4.54092	1.58616e-13	7.40535e-12	VANGL1
CUST_4295_PI428644611	5.02768	8.26194	2.38828e-10	4.55469e-09	FXYD4
CUST_239_PI428639852	5.02661	7.06247	6.26465e-14	3.24263e-12	AK398234.1
A_72_P176371	5.02646	4.34175	1.39167e-14	8.67324e-13	FABP1
A_72_P351123	5.02382	4.88275	1.51571e-17	2.53745e-15	FGL2
A_72_P355658	5.02214	4.01885	1.50495e-19	5.11932e-17	DY411161
A_72_P474981	5.02064	10.0149	3.8083e-19	1.08839e-16	S100A14
A_72_P069721	5.01469	8.56049	3.29648e-17	4.92147e-15	BACE2
CUST_3919_PI428644611	5.01422	5.50461	4.51659e-18	9.12694e-16	THRB
A_72_P408118	4.9993	5.27783	2.5592e-14	1.49483e-12	TEC
A_72_P203157	4.9967	10.2893	1.17002e-19	4.17979e-17	COL4A2
CUST_4990_PI428644611	4.98694	5.80565	1.02182e-11	2.77555e-10	HRG
A_72_P753970	4.9666	4.44701	1.01455e-16	1.33646e-14	FABP1
A_72_P489950	4.96615	4.32406	3.87973e-13	1.60364e-11	BLNK
gi|116348018|gb|DT328151.1|DT32...	4.96217	5.90685	1.58103e-13	7.39002e-12	EGFLAM
A_72_P362683	4.95828	10.0601	2.53475e-17	3.93092e-15	S100A14
A_72_P180841	4.9519	7.02477	8.08555e-11	1.74965e-09	DCN
A_72_P489771	4.94671	4.24195	5.28597e-14	2.81404e-12	A1CF
A_72_P330148	4.94633	4.22002	4.03828e-21	2.21337e-18	TC537964
A_72_P113676	4.92182	6.17799	9.15204e-10	1.50445e-08	IGF2
gi|56711333|ref|NM_213755.2|	4.92068	4.74694	4.7832e-12	1.43464e-10	STAR
CUST_8328_PI428644611	4.91667	6.67124	1.77428e-09	2.70544e-08	SLC44A4
gi|47523159|ref|NM_213847.1|	4.90331	6.01402	2.18595e-15	1.81457e-13	ICA
A_72_P333543	4.90188	7.0064	9.32296e-13	3.47319e-11	SLC16A9
CUST_1450_PI428644611	4.90016	5.77707	5.8143e-09	7.75712e-08	TACSTD2
A_72_P306069	4.89611	4.176	4.86202e-17	6.94765e-15	OTC
CUST_421_PI428644611	4.89392	6.96149	5.49542e-11	1.24647e-09	DCN
A_72_P223537	4.8935	7.37962	2.40131e-11	5.93078e-10	TGFB3
CUST_1117_PI428644611	4.89009	4.87059	1.2089e-12	4.3773e-11	VAT1L
gi|59808444|gb|DN114483.1|DN114483	4.88917	4.30953	5.00614e-20	2.08646e-17	HABP2
A_72_P442466	4.88603	5.61675	6.29557e-14	3.25022e-12	GNAS
A_72_P244787	4.88513	4.44678	3.38276e-15	2.61289e-13	TC535709
A_72_P271204	4.88044	5.28006	3.17465e-11	7.65647e-10	TC603472
A_72_P488829	4.86658	4.46533	4.69361e-07	3.89861e-06	SERPIND1
A_72_P035536	4.86548	6.25422	1.57782e-11	4.08345e-10	DPP4
gi|45359790|gb|AY552751.1|	4.86065	5.34098	8.94202e-15	5.94318e-13	TEC
CUST_250_PI428639852	4.85352	4.2604	5.21051e-20	2.10584e-17	AK398212.1
CUST_84_PI427286967	4.84855	4.65634	1.84311e-12	6.34094e-11	TEC
A_72_P022816	4.84179	4.19302	3.80748e-05	0.000197974	TC538430
A_72_P046261	4.83919	6.66721	3.41301e-17	5.0577e-15	DN111745
A_72_P202822	4.83364	5.37148	7.19338e-19	1.91876e-16	C-ERBA-B1
CUST_3491_PI428644611	4.82788	9.25813	4.87626e-14	2.62236e-12	COL4A1
A_72_P598473	4.81739	4.38704	0.000293103	0.00121805	FGL2
A_72_P520127	4.80601	4.16006	5.1451e-14	2.75215e-12	SERPINC1
A_72_P485451	4.80477	4.39712	3.50502e-12	1.09476e-10	SLC38A3
CUST_82_PI428639849	4.80133	5.14096	1.37141e-08	1.6663e-07	HESX1
A_72_P148026	4.80062	7.5055	5.92937e-14	3.11339e-12	PLBD1
CUST_5918_PI428644611	4.79353	6.146	1.22286e-09	1.94312e-08	EGFLAM
A_72_P011191	4.79166	7.61396	8.65303e-17	1.1618e-14	GLIPR1
A_72_P441394	4.77686	5.88424	1.82877e-10	3.58329e-09	IFNG
A_72_P229942	4.77565	4.05322	4.16638e-23	5.05155e-20	TC547789
A_72_P676774	4.77301	4.03108	4.72066e-20	1.98819e-17	IHH
A_72_P579552	4.75269	8.1328	1.59407e-19	5.27109e-17	SERPINC1
A_72_P280159	4.75181	4.92273	2.52215e-10	4.77812e-09	TC551018
A_72_P442022	4.74817	5.78762	2.11306e-07	1.91021e-06	AQP3
A_72_P179061	4.74742	4.46632	4.25134e-11	9.92996e-10	TC538935
A_72_P140911	4.74569	4.02085	1.86858e-19	6.07834e-17	LOC100524130
A_72_P275759	4.74088	6.41107	7.79718e-10	1.30423e-08	CA4
A_72_P035546	4.73708	6.1215	1.74001e-10	3.438e-09	ICA
A_72_P118136	4.73457	4.40619	5.10188e-14	2.73268e-12	LOC100154384
A_72_P077471	4.72872	6.00794	9.49515e-12	2.60035e-10	FCER1G
A_72_P589634	4.72537	6.73174	1.74388e-16	2.07662e-14	TBX3
gi|55742698|ref|NM_001001265.1|	4.71124	6.79486	6.57016e-15	4.56069e-13	FCER1G
CUST_7505_PI428644611	4.7111	5.56567	7.87037e-10	1.31538e-08	ST6GALNAC2
CUST_22_PI427286967	4.70961	6.87402	1.4275e-12	5.07089e-11	MGP
A_72_P156111	4.70957	4.27931	1.12436e-12	4.0897e-11	PDZD3
A_72_P342798	4.69834	4.18726	1.18556e-11	3.16448e-10	TC529144
CUST_2587_PI428644611	4.68322	4.49542	2.3378e-13	1.0508e-11	A1CF
A_72_P109831	4.68275	7.39398	3.91277e-15	2.95943e-13	RRAD
A_72_P157831	4.67439	12.677	4.66608e-23	5.49102e-20	FN1
CUST_2915_PI428644611	4.67186	4.2129	8.9544e-17	1.19425e-14	GDF10
A_72_P025676	4.66989	4.05577	9.52296e-08	9.39638e-07	PTH1R
CUST_4222_PI428644611	4.66934	6.41912	2.44101e-11	6.00658e-10	AFAP1L2
A_72_P387033	4.66483	4.46945	7.61481e-14	3.82759e-12	SLC38A3
CUST_4779_PI428644611	4.65275	5.35163	5.10305e-13	2.05618e-11	AP1M2
CUST_3870_PI428644611	4.65049	6.19922	1.00015e-12	3.695e-11	SLC39A8
A_72_P072846	4.64479	6.49068	4.35704e-08	4.69258e-07	TC551834
A_72_P426009	4.63797	7.3657	6.00186e-12	1.74647e-10	STEAP3
A_72_P489129	4.63635	6.32642	2.59906e-13	1.14025e-11	AGT
A_72_P143406	4.63308	5.61119	2.766e-10	5.19217e-09	XR_131117.2
A_72_P637494	4.63074	6.805	7.64202e-14	3.83645e-12	TBX3
gi|47522651|ref|NM_213918.1|	4.62634	6.28731	1.50235e-08	1.80621e-07	PROC
CUST_76_PI428639849	4.61655	6.27319	9.18396e-11	1.94939e-09	GGT1
A_72_P031681	4.6127	3.89569	5.77298e-16	5.78904e-14	TC592408
A_72_P761584	4.61022	4.35271	4.72218e-12	1.4174e-10	FABP1
A_72_P262832	4.60988	5.83339	1.11973e-12	4.07801e-11	TC555221
gi|115550542|dbj|AK232372.1|	4.6071	10.338	1.48712e-05	8.52333e-05	FBLN1
A_72_P436839	4.60521	4.29247	4.34948e-10	7.77601e-09	TC525078
A_72_P113941	4.6039	4.83958	5.92461e-09	7.8885e-08	A_72_P113941
gi|47523819|ref|NM_214382.1|	4.60386	6.13307	7.46658e-14	3.76728e-12	PTH1R
A_72_P520413	4.60327	4.02241	1.94769e-18	4.45309e-16	TC610849
CUST_3921_PI428644611	4.59216	6.30741	3.60732e-13	1.51133e-11	PTH1R
A_72_P486117	4.5921	5.54141	5.60045e-09	7.4943e-08	LOC100738039
A_72_P031136	4.5907	6.61015	7.349e-15	5.0007e-13	C-ERBA-B1
A_72_P136686	4.58758	8.14026	1.25918e-10	2.5827e-09	AQP3
CUST_210_PI428639843	4.58035	8.21307	4.42032e-19	1.23679e-16	TBX3
A_72_P203252	4.57991	5.00291	1.12781e-14	7.23156e-13	ZNF8014A
A_72_P579642	4.57939	4.95653	4.66324e-13	1.89422e-11	FXYD3
gi|115546468|dbj|AK230987.1|	4.57858	4.79714	4.53269e-12	1.36564e-10	AK230987
CUST_7086_PI428644611	4.57353	13.0039	1.80157e-22	1.60184e-19	FN1
A_72_P208852	4.56467	4.69279	7.30542e-06	4.51069e-05	AK343323
A_72_P222692	4.56432	7.03297	4.20065e-14	2.31186e-12	SLC39A8
gi|14655681|gb|BI181272.1|BI181272	4.5588	5.77943	3.82692e-13	1.58672e-11	COL4A2
A_72_P421449	4.55562	5.631	7.3227e-13	2.80909e-11	A_72_P421449
CUST_4416_PI428644611	4.55526	5.17757	2.83146e-09	4.0958e-08	SCNN1G
A_72_P278689	4.55461	5.14537	1.87854e-14	1.13367e-12	CNKSR1
CUST_512_PI428639852	4.55094	10.6386	7.66934e-20	2.89489e-17	AK351372.1
A_72_P417144	4.54971	5.76584	8.87445e-10	1.46302e-08	SYT1
A_72_P245677	4.54746	3.83144	6.27885e-15	4.39971e-13	IHH
A_72_P682918	4.54673	4.71622	2.2975e-13	1.03403e-11	BLNK
A_72_P687306	4.54542	6.63505	8.98215e-10	1.47895e-08	TF
A_72_P088346	4.53755	11.1719	5.55747e-18	1.09537e-15	PPP1R14A
gi|115551872|dbj|AK236279.1|	4.53043	13.0443	2.76874e-24	5.27523e-21	AK236279.1
A_72_P176011	4.52088	4.01796	7.25653e-14	3.69391e-12	CYP2C42
A_72_P427254	4.50508	4.55779	1.50111e-14	9.25439e-13	SIDT1
A_72_P223962	4.50352	4.76131	8.10441e-15	5.44984e-13	CA3
A_72_P088641	4.50213	5.00072	1.3514e-11	3.56433e-10	AQP3
gi|90240019|gb|BX914879.2|BX914879	4.49319	5.15847	2.61368e-13	1.14416e-11	BX914879
A_72_P406788	4.49304	8.53099	1.37984e-18	3.30592e-16	DPPA5
A_72_P303289	4.48806	6.15432	3.09818e-15	2.42586e-13	PTH1R
A_72_P295219	4.48415	3.69248	4.95177e-10	8.72414e-09	BX666087
A_72_P084796	4.48331	3.93496	1.60187e-15	1.40862e-13	DN133016
CUST_3767_PI428644611	4.48067	7.01991	5.109e-13	2.0565e-11	SLC16A9
A_72_P444086	4.47419	5.36545	2.66479e-13	1.16526e-11	SVCT1
A_72_P015096	4.47281	5.05851	3.38722e-14	1.91963e-12	CIDEC
A_72_P396638	4.47076	4.4933	1.10481e-14	7.10682e-13	TC527538
A_72_P113811	4.46701	5.10968	4.23409e-08	4.57495e-07	TC597224
A_72_P621617	4.45923	5.85331	2.24588e-11	5.59874e-10	TGFB3
A_72_P140426	4.45409	4.77511	8.41282e-09	1.07507e-07	AJ660252
CUST_4842_PI428644611	4.45392	7.1395	4.69264e-10	8.31153e-09	MXRA5
A_72_P592949	4.44933	5.61764	9.89264e-15	6.48876e-13	AJ560658
A_72_P177671	4.4438	9.03596	1.57857e-15	1.39681e-13	PAQR8
A_72_P444654	4.43696	7.21373	1.57677e-23	2.25314e-20	TRPV6
A_72_P549146	4.43478	3.66654	3.0623e-16	3.33857e-14	SERPINA5
CUST_26_PI428639855	4.41937	9.73588	1.28976e-13	6.15074e-12	EGFR
CUST_3225_PI428644611	4.41751	4.14498	1.77897e-16	2.10586e-14	PLA2G12B
gi|47523769|ref|NM_214356.1|	4.41504	4.33256	5.12775e-17	7.27541e-15	RGS5
A_72_P596994	4.41314	8.2378	5.57508e-15	3.98329e-13	DCN
A_72_P273859	4.40388	6.65694	1.35716e-13	6.41859e-12	NOG
A_72_P211747	4.40388	5.25388	4.68462e-12	1.40718e-10	TC589286
A_72_P340983	4.40102	12.9657	1.57719e-24	3.71205e-21	FN1
gi|47522839|ref|NM_214007.1|	4.40054	9.75697	1.25488e-12	4.52741e-11	EGFR
CUST_79_PI428639852	4.39846	7.48345	5.06401e-16	5.16878e-14	AK398271.1
A_72_P414438	4.39137	4.58584	4.26946e-11	9.95486e-10	IGF2
A_72_P041346	4.39052	4.84377	6.40129e-12	1.84926e-10	TC581281
A_72_P499269	4.38427	8.21116	2.75152e-17	4.20195e-15	TBX3
A_72_P073746	4.38195	5.28426	2.97654e-11	7.20909e-10	HSD17B1
A_72_P098111	4.37743	8.16749	3.82413e-15	2.90336e-13	FAM20A
CUST_1703_PI428644611	4.3764	5.14553	1.72271e-09	2.63685e-08	EPHB2
A_72_P104716	4.37361	5.04315	1.34679e-13	6.38031e-12	PRDM1
A_72_P165306	4.36923	6.7096	1.14831e-07	1.11005e-06	LMO1
CUST_5095_PI428644611	4.36559	5.13361	4.84803e-13	1.96331e-11	KIRREL3
CUST_443_PI428644611	4.35653	5.75567	5.69601e-10	9.88733e-09	SYT1
A_72_P223517	4.35378	9.66001	1.11306e-13	5.40467e-12	EGFR
CUST_4365_PI428644611	4.35337	8.2668	3.82845e-17	5.611e-15	TBX3
A_72_P305279	4.34844	4.58705	6.68716e-13	2.59515e-11	TC534658
A_72_P201732	4.34363	4.62907	5.35661e-07	4.38827e-06	ENSSSCT00000030375
A_72_P125706	4.33887	9.24889	6.51485e-13	2.55054e-11	CYBRD1
CUST_8088_PI428644611	4.32699	8.28461	6.26614e-18	1.20441e-15	TBX3
A_72_P348133	4.32435	8.52194	1.88559e-19	6.08421e-17	DPPA5
A_72_P615820	4.32054	4.79703	4.43402e-10	7.90595e-09	CA3
A_72_P442519	4.31378	7.33058	2.71068e-15	2.17785e-13	NTRK2
CUST_117_PI428639846	4.31312	5.89831	1.13624e-13	5.49817e-12	RPS6KA2
A_72_P386478	4.30993	9.35802	1.97275e-21	1.14394e-18	DY419528
CUST_126_PI428639846	4.30993	5.48501	1.60054e-13	7.46378e-12	Stella
A_72_P502866	4.3039	6.65947	4.84931e-09	6.59727e-08	ABCC2
A_72_P136361	4.29942	3.96838	1.56494e-16	1.90318e-14	LOC100623140
CUST_4759_PI428644611	4.29338	4.52484	4.28168e-15	3.18192e-13	FGL2
A_72_P307738	4.29309	9.18161	9.80317e-19	2.46689e-16	slc22a23
A_72_P424594	4.28965	4.79926	1.46098e-12	5.16846e-11	TC619647
A_72_P366803	4.28238	4.7377	9.03725e-11	1.92034e-09	TC627106
A_72_P530468	4.28051	4.66524	2.77744e-11	6.78025e-10	FAM83F
CUST_106_PI428639843	4.27872	6.63478	1.43009e-17	2.44526e-15	IGF1
CUST_8258_PI428644611	4.27856	7.11503	1.49732e-09	2.32891e-08	MXRA5
A_72_P035641	4.27803	5.12762	2.89672e-13	1.25706e-11	GGT1
A_72_P162116	4.26907	5.85436	4.96925e-12	1.48047e-10	TC560604
CUST_4700_PI428644611	4.2612	6.73679	1.61912e-09	2.49837e-08	RASSF2
CUST_1070_PI428644611	4.25341	7.01932	1.98714e-09	2.99463e-08	ATP2C2
CUST_2911_PI428644611	4.25193	4.61768	3.9311e-11	9.27402e-10	HKDC1
CUST_89_PI428639852	4.24704	7.90773	1.53391e-14	9.42754e-13	AK398251.1
A_72_P216672	4.24153	5.01358	2.12144e-09	3.17549e-08	AK396255
A_72_P441479	4.23844	4.08567	8.09611e-14	4.02902e-12	IL1B
A_72_P114931	4.2338	3.7152	1.63024e-21	9.88299e-19	TC627807
CUST_5437_PI428644611	4.22516	4.25444	1.07874e-14	6.99537e-13	MYBPC3
gi|113205737|ref|NM_001044571.1|	4.21492	4.86827	1.86264e-07	1.70859e-06	HNF4A
CUST_1642_PI428644611	4.20317	4.68458	7.92727e-14	3.96473e-12	CTBS
A_72_P255202	4.20263	8.08399	4.04808e-14	2.23712e-12	ARHGEF16
A_72_P625880	4.19868	3.79178	4.43076e-12	1.34201e-10	SLC39A4
A_72_P316003	4.19786	5.87243	2.2904e-13	1.03316e-11	TC578302
A_72_P034216	4.19114	4.37639	4.82773e-11	1.11141e-09	TC523025
gi|47523693|ref|NM_214318.1|	4.18708	6.94134	2.83829e-11	6.91193e-10	GPX3
A_72_P432439	4.18445	7.77263	2.06847e-12	6.99589e-11	OSBPL3
CUST_36_PI428639852	4.17959	4.26863	2.60803e-15	2.09959e-13	CYP11A1
gi|47523587|ref|NM_214256.1|	4.1745	6.71433	6.18287e-17	8.58969e-15	IGF1
CUST_5671_PI428644611	4.1689	4.56516	9.05434e-10	1.49003e-08	VIL
A_72_P245702	4.16882	8.13418	6.75863e-13	2.61527e-11	NTRK2
A_72_P352693	4.16512	11.4389	1.32259e-14	8.37314e-13	NID1
A_72_P077356	4.15955	7.73654	2.11461e-15	1.76634e-13	FXYD3
A_72_P027806	4.15736	7.01805	5.08161e-12	1.51167e-10	ENSSSCT00000023835
A_72_P035606	4.15171	3.86651	1.12633e-16	1.45373e-14	PON1
A_72_P042216	4.14553	4.77581	4.30201e-09	5.92726e-08	TC531443
A_72_P082886	4.143	4.75415	6.61678e-12	1.906e-10	FETUB
A_72_P504149	4.14075	5.61588	2.94761e-13	1.27232e-11	AJ560658
A_72_P156401	4.13959	4.60892	2.00555e-08	2.33403e-07	TC624421
A_72_P671275	4.12942	6.47085	4.3333e-12	1.31648e-10	GPX3
A_72_P172716	4.12818	3.95805	6.6423e-14	3.41923e-12	SERPINA3-2
A_72_P023006	4.12524	5.78474	7.89798e-18	1.46979e-15	TC538563
A_72_P272719	4.12325	4.96174	1.42746e-09	2.23102e-08	DENN2D
CUST_4548_PI428644611	4.12142	4.9167	1.82036e-08	2.14408e-07	FABP1
A_72_P232282	4.1095	6.64102	1.88341e-11	4.79981e-10	IGF1
A_72_P146486	4.10756	9.07544	6.54325e-16	6.44833e-14	RBP4
A_72_P328448	4.10551	3.91197	5.32232e-10	9.31546e-09	TC604602
A_72_P666610	4.10133	8.94152	1.06086e-16	1.3826e-14	GPX3
A_72_P041591	4.09969	5.80602	0.000924937	0.00334729	TC581473
A_72_P381488	4.09951	4.13592	1.79895e-10	3.53526e-09	TC606506
A_72_P146471	4.09578	8.21033	3.14442e-09	4.49327e-08	MGP
A_72_P441075	4.09055	9.36116	2.17757e-17	3.45742e-15	DPPA5
A_72_P041196	4.09031	8.56784	4.73255e-17	6.81129e-15	TBX3
CUST_147_PI428639843	4.08472	5.5333	5.22801e-09	7.04303e-08	NOGGIN
A_72_P585991	4.0843	5.4998	3.02149e-10	5.61248e-09	SLC7A7
A_72_P146676	4.07928	4.51466	4.47109e-12	1.35218e-10	RGS5
A_72_P000111	4.0723	4.90126	1.26333e-12	4.54969e-11	AK349235
A_72_P332978	4.0715	6.57926	8.90663e-15	5.92951e-13	TC586815
A_72_P476541	4.07117	8.23395	6.45762e-15	4.50132e-13	GPX6
A_72_P355668	4.06812	4.64139	1.70421e-10	3.3756e-09	A_72_P355668
A_72_P012686	4.0659	5.06145	1.14449e-11	3.06714e-10	CX060963
A_72_P440086	4.06557	6.94023	5.95331e-12	1.73361e-10	GPX3
A_72_P276809	4.05899	4.16897	6.65379e-07	5.32236e-06	A_72_P276809
A_72_P183771	4.05872	4.90095	1.52536e-08	1.82997e-07	TC579818
A_72_P603513	4.05728	8.53646	1.97928e-15	1.67782e-13	SLC7A7
A_72_P474394	4.05673	11.8086	2.52888e-14	1.48145e-12	APOA2
A_72_P385113	4.05	6.92287	4.69404e-14	2.54835e-12	TC609036
A_72_P348563	4.03906	5.11782	2.95229e-09	4.24907e-08	TC552462
A_72_P231847	4.03825	6.05379	3.24659e-14	1.84779e-12	TC521806
CUST_1454_PI428644611	4.03382	4.24633	1.39711e-08	1.69188e-07	MEP1B
A_72_P569479	4.02596	4.42465	4.25033e-12	1.29718e-10	CA3
CUST_4910_PI428644611	4.02315	3.99257	7.27428e-15	4.96675e-13	GDJ3
gi|47523911|ref|NM_214427.1|	4.01647	4.58347	5.13494e-10	8.99929e-09	CYP11A1
CUST_51_PI428639843	4.01643	9.38428	8.33829e-16	7.94341e-14	KHDC3L
A_72_P741554	4.01061	7.88009	1.40046e-11	3.68402e-10	MGP
A_72_P418059	4.00794	3.98738	6.93538e-10	1.17491e-08	AK396938
A_72_P036051	4.00128	6.95569	2.06213e-11	5.19572e-10	GPX3
CUST_2440_PI428644611	4.00007	4.27307	4.41754e-17	6.38087e-15	MMRN1
A_72_P185292	3.99876	4.36121	1.0261e-13	5.01185e-12	PPAG3
A_72_P407548	3.99836	9.99516	2.40308e-22	2.04573e-19	FAM107B
CUST_5743_PI428644611	3.99519	4.29491	1.8045e-13	8.31794e-12	HEYL
A_72_P729913	3.99323	8.00403	2.33411e-08	2.6735e-07	MGP
CUST_6829_PI428644611	3.99299	4.06804	7.34051e-07	5.81356e-06	AGXT2
A_72_P201667	3.99285	4.77306	2.47896e-06	1.71899e-05	AK232444
A_72_P442675	3.99103	6.13579	3.14556e-10	5.80788e-09	AK395402
gi|115547241|dbj|AK234614.1|	3.98693	7.8113	9.74243e-18	1.75588e-15	MME
A_72_P163206	3.98671	8.69053	9.17274e-14	4.52541e-12	CYBRD1
A_72_P155041	3.98371	4.65176	7.44329e-07	5.88448e-06	SHISA2
A_72_P204797	3.97997	4.00598	1.1378e-13	5.49817e-12	AK232756
A_72_P386208	3.97916	4.29494	4.14976e-12	1.27036e-10	AK233327
A_72_P031266	3.97818	5.40963	2.5917e-13	1.13952e-11	TC592169
gi|47523627|ref|NM_214277.1|	3.97628	7.03903	2.26589e-13	1.02385e-11	ANPEP
OTTSUST00000000868	3.97484	4.23787	1.36736e-11	3.59931e-10	OTTSUST00000000868
A_72_P192717	3.97347	10.7167	5.83763e-14	3.06925e-12	A_72_P192717
A_72_P224472	3.97108	5.64701	2.40301e-13	1.07187e-11	PTGS2
CUST_208_PI428639843	3.9706	5.75428	3.92263e-16	4.17415e-14	Stella
A_72_P441030	3.96991	4.19399	1.78054e-13	8.22647e-12	TRIM40
CUST_190_PI428639852	3.96204	10.7281	7.97769e-16	7.69145e-14	AK400968.1
A_72_P532138	3.95852	4.62876	3.25644e-10	5.97129e-09	A_72_P532138
gi|47522925|ref|NM_214055.1|	3.95838	4.17028	1.90707e-09	2.88592e-08	IL1B
A_72_P548051	3.95808	7.14996	5.27549e-14	2.81404e-12	SLC7A7
CUST_1564_PI428644611	3.95506	5.3713	7.45087e-11	1.6371e-09	FRMD1
A_72_P380778	3.95428	5.78014	1.01509e-11	2.76103e-10	TC606100
A_72_P185221	3.94982	3.82923	4.24899e-16	4.43494e-14	CYP2C33
A_72_P474751	3.94932	4.40435	8.62292e-09	1.10052e-07	AK396516
gi|46171270|gb|CN156840.1|CN156840	3.94751	5.50962	1.81495e-13	8.3469e-12	MPZL2
A_72_P198267	3.93735	5.00858	5.77894e-12	1.69145e-10	ZNF583
A_72_P077306	3.93707	9.73415	1.08955e-17	1.94616e-15	SLC7A7
A_72_P565294	3.93341	4.63454	2.67273e-05	0.000143967	CA3
CUST_4383_PI428644611	3.93176	9.95122	4.28284e-15	3.18192e-13	IGSF3
A_72_P026286	3.93092	5.74615	2.17245e-11	5.44966e-10	NADK2
A_72_P051091	3.92799	10.4228	4.20274e-16	4.40198e-14	PAQR8
CUST_1015_PI428644611	3.92765	4.51654	4.10466e-12	1.26041e-10	SERPINA5
A_72_P544532	3.92168	5.21843	1.06396e-09	1.71726e-08	IGF2
A_72_P165386	3.91789	3.72255	2.09716e-19	6.60703e-17	FMO1
A_72_P064941	3.91493	4.81236	4.28953e-12	1.30715e-10	TC601859
A_72_P417047	3.91271	8.0088	6.83721e-14	3.50722e-12	TC621752
A_72_P359988	3.91148	5.33941	1.7529e-10	3.45664e-09	TC549025
A_72_P334868	3.91011	5.86475	4.62476e-09	6.31972e-08	TC587436
A_72_P084561	3.9082	8.17858	3.79259e-08	4.14719e-07	ABTB2
A_72_P133756	3.90314	7.24206	7.17934e-15	4.91871e-13	ENSSSCT00000031830
CUST_818_PI428644611	3.90271	7.61936	1.22972e-13	5.89248e-12	SPINT2
A_72_P127616	3.89973	4.80222	8.03682e-10	1.33928e-08	CD302
A_72_P141121	3.89456	8.23591	7.22981e-16	7.03824e-14	RRAD
A_72_P010741	3.89232	8.0805	4.48671e-19	1.24665e-16	CADM1
CUST_112_PI428644611	3.88617	4.24178	3.33289e-11	7.99953e-10	SOAT2
A_72_P168946	3.88274	5.58554	1.09193e-11	2.94007e-10	EW147311
CUST_1947_PI428644611	3.88177	5.17498	3.1374e-12	9.98652e-11	GRHL2
CUST_5045_PI428644611	3.87982	6.35691	5.19909e-09	7.00879e-08	MPZL2
A_72_P024096	3.87891	4.39588	1.46917e-11	3.83452e-10	TC563616
CUST_1074_PI428644611	3.87332	4.22314	6.25636e-14	3.24263e-12	LYPD3
CUST_7557_PI428644611	3.86464	9.73158	4.07459e-13	1.67224e-11	CYBRD1
A_72_P471977	3.86436	7.43035	0.000962111	0.00346896	STK17B
A_72_P193387	3.86007	6.13342	9.80067e-14	4.81405e-12	DY424412
A_72_P381703	3.85904	4.64816	1.25784e-12	4.534e-11	CYP11A1
A_72_P526338	3.85138	4.31677	5.34802e-07	4.38214e-06	GNAS
A_72_P298589	3.85122	5.49087	1.05186e-08	1.31568e-07	SLCO4C1
CUST_3427_PI428644611	3.84703	4.60358	1.08937e-08	1.35921e-07	ADAM28
A_72_P490982	3.84574	3.9122	1.11e-15	1.02568e-13	SYTL3
A_72_P358453	3.84489	4.43937	2.1616e-17	3.44573e-15	PROM1
A_72_P177411	3.8448	7.07058	4.06319e-11	9.54062e-10	ANPEP
A_72_P120786	3.84425	6.33267	1.46945e-16	1.80905e-14	TC531379
A_72_P162291	3.84361	5.05544	2.22683e-08	2.56322e-07	CLIC6
A_72_P161911	3.84072	4.94317	2.31072e-08	2.64911e-07	LOC100525875
A_72_P319193	3.83923	5.42864	6.94373e-08	7.09282e-07	SOX17
A_72_P440661	3.83326	5.70452	2.13402e-05	0.000117674	NOG
A_72_P379943	3.82978	4.01944	5.21271e-14	2.78459e-12	C18H7orf58
CUST_6343_PI428644611	3.82428	5.36058	8.25687e-17	1.11988e-14	NAALAD2
A_72_P252782	3.82383	4.9554	5.73854e-10	9.95252e-09	BMP3
A_72_P223767	3.81575	8.62898	2.54592e-09	3.72721e-08	APOE
A_72_P326933	3.81417	4.95456	5.29385e-12	1.56898e-10	DN101587
A_72_P121106	3.8141	7.00671	6.25477e-11	1.39654e-09	TC531543
A_72_P223672	3.81298	7.64623	1.09243e-14	7.04988e-13	ITGB3
A_72_P098851	3.8052	7.77473	4.09947e-13	1.68057e-11	PMP22
gi|47523907|ref|NM_214428.1|	3.80387	5.98248	0.000608967	0.00232073	CYP17A1
CUST_1187_PI428644611	3.80284	5.13928	7.40499e-11	1.62792e-09	RPS6KA5
CUST_100_PI428639843	3.79971	5.06345	3.94581e-11	9.29776e-10	HES7
CUST_5947_PI428644611	3.79518	6.20321	8.77808e-09	1.11853e-07	ATP6V0A4
CUST_416_PI427286967	3.79084	5.47795	2.46632e-13	1.09039e-11	CREB3L3
CUST_6846_PI428644611	3.78433	4.68538	6.89549e-07	5.48936e-06	FXYD2
CUST_29_PI428639852	3.7817	5.67784	5.98443e-11	1.34443e-09	CYP17A1
A_72_P110401	3.77904	10.8746	1.11511e-15	1.02598e-13	TC596086
gi|47522829|ref|NM_214002.1|	3.7768	7.64624	1.76953e-16	2.10091e-14	ITGB3
A_72_P022736	3.77452	6.70658	5.41059e-15	3.89358e-13	FLRT3
CUST_444_PI428639852	3.77155	5.15967	8.66023e-08	8.6367e-07	AK351255.1
A_72_P039081	3.76663	7.89334	1.24938e-09	1.98133e-08	LOC396877
A_72_P217932	3.76659	4.79754	7.71435e-09	9.94711e-08	TC537695
A_72_P358443	3.76304	7.49281	7.14195e-15	4.90148e-13	SLCO2A1
A_72_P046071	3.76141	5.5369	1.49322e-12	5.26781e-11	STARD10
A_72_P479170	3.7613	5.32769	9.1632e-09	1.16058e-07	LOC100624428
A_72_P745809	3.75675	7.02429	1.27723e-09	2.01909e-08	SLPI
A_72_P196707	3.74893	5.31297	1.17286e-06	8.83088e-06	TC526891
A_72_P326313	3.74454	4.32525	7.50022e-13	2.86618e-11	TF
gi|115555311|dbj|AK233926.1|	3.74347	12.1665	8.47925e-17	1.1423e-14	MFGE8
A_72_P303284	3.74211	4.84793	7.72028e-11	1.68336e-09	HAS3
A_72_P185381	3.73972	4.741	6.0631e-08	6.26667e-07	IGF1
CUST_7542_PI428644611	3.73834	8.79771	1.1711e-16	1.49226e-14	C4orf22
A_72_P165561	3.73575	4.77587	1.03652e-07	1.01275e-06	C1QA
A_72_P226167	3.73291	6.85711	8.30814e-11	1.79104e-09	GSN
A_72_P352588	3.73165	4.58488	1.00751e-07	9.87547e-07	CN155749
A_72_P069661	3.72119	6.73142	2.86217e-09	4.13274e-08	FBLN1
gi|47523269|ref|NM_213787.1|	3.72101	3.9449	7.90632e-12	2.21216e-10	SERPINA3-2
A_72_P748050	3.71541	4.05746	1.35785e-11	3.57899e-10	STAR
A_72_P566249	3.70907	6.27227	2.15787e-08	2.49029e-07	ANPEP
A_72_P236862	3.70539	8.44773	1.03147e-18	2.54754e-16	ANKH
CUST_658_PI428639852	3.7028	6.58149	6.63529e-13	2.57752e-11	AK238564.1
CUST_8350_PI428644611	3.69898	6.16958	5.53738e-10	9.64546e-09	DAB2
A_72_P691666	3.69707	6.45367	4.20758e-09	5.8172e-08	PDK4
CUST_1847_PI428644611	3.69585	6.10427	9.17008e-12	2.52168e-10	RPS6KA2
A_72_P062611	3.69579	4.80823	4.31248e-05	0.000221441	TC521395
CUST_1867_PI428644611	3.6923	3.98396	1.44817e-11	3.79822e-10	SLC28A2
CUST_4200_PI428644611	3.69104	5.50582	5.4177e-11	1.23093e-09	SLIT1
A_72_P406488	3.68448	10.1198	1.67188e-16	2.00754e-14	IQGAP2
A_72_P216582	3.68284	5.48276	1.91106e-08	2.2378e-07	CD5L
CUST_1891_PI428644611	3.67636	4.10534	2.33734e-09	3.45983e-08	FAM26F
CUST_241_PI428644611	3.67628	7.28665	6.0846e-09	8.06931e-08	C1R
A_72_P228977	3.67539	3.75193	2.40809e-10	4.58592e-09	CPS1
A_72_P141981	3.67039	4.15668	1.77817e-13	8.22647e-12	TC524321
A_72_P257572	3.66348	8.82648	1.33086e-22	1.23835e-19	INSR
A_72_P175981	3.66347	8.24765	6.04507e-08	6.25309e-07	XR_130926.1
A_72_P162966	3.65624	4.67576	2.29382e-07	2.05457e-06	TC600965
A_72_P279314	3.65499	6.81681	2.32045e-12	7.74987e-11	MME
A_72_P370928	3.65232	4.63234	2.8315e-10	5.30141e-09	DY423588
CUST_270_PI428644611	3.65079	8.41041	5.64591e-11	1.27915e-09	MGP
CUST_7117_PI428644611	3.64961	4.368	7.15655e-14	3.6523e-12	AMICA1
A_72_P194722	3.64487	5.95127	4.93546e-08	5.22138e-07	ADAP2
gi|47523707|ref|NM_214321.1|	3.64407	8.05552	2.11582e-07	1.91227e-06	PTGS2
CUST_7065_PI428644611	3.64062	4.67009	3.44565e-12	1.0779e-10	EVA1A
CUST_4611_PI428644611	3.63768	4.08671	1.18862e-07	1.14514e-06	HECTD2
A_72_P022346	3.63746	5.61685	2.63013e-12	8.55237e-11	TC538269
A_72_P054146	3.63271	6.65902	2.10659e-09	3.15563e-08	EW286828
A_72_P095646	3.63096	3.54666	8.92311e-09	1.13485e-07	ES447649
A_72_P569174	3.63066	6.80258	1.78641e-08	2.10906e-07	GSN
A_72_P444587	3.62977	6.03738	3.44591e-08	3.80657e-07	GM2A
CUST_8312_PI428644611	3.62694	5.37483	2.80662e-12	9.04879e-11	RELN
CUST_197_PI428639849	3.62452	4.33666	4.22097e-09	5.83168e-08	AQN-3
A_72_P418849	3.62409	6.65201	6.12549e-07	4.95125e-06	TC540850
A_72_P443218	3.62244	8.06606	6.78953e-10	1.15304e-08	PTGS2
A_72_P151271	3.62087	8.27558	3.56945e-14	2.00024e-12	SLC16A9
A_72_P428199	3.61607	5.87883	3.23569e-13	1.37358e-11	TC528444
A_72_P168471	3.61259	4.50599	2.33296e-07	2.08497e-06	XR_131117
A_72_P262647	3.61023	4.42939	8.92023e-10	1.46996e-08	TC555060
A_72_P388208	3.60969	7.80515	4.11335e-09	5.70202e-08	PDK4
A_72_P742047	3.60962	6.66726	1.02724e-11	2.7884e-10	SERPINF1
A_72_P736078	3.60755	4.07624	1.62976e-11	4.20428e-10	STAR
A_72_P075226	3.60549	5.25595	5.63305e-09	7.53289e-08	CV871507
A_72_P431154	3.60536	5.04086	1.75165e-10	3.45589e-09	TC583040
gi|115552689|dbj|AK232894.1|	3.60487	4.28201	4.55155e-11	1.05633e-09	AK232894
CUST_563_PI428639852	3.60102	8.72325	2.09898e-07	1.90005e-06	AK351270.1
CUST_215_PI428639843	3.60092	5.59085	1.12451e-08	1.39512e-07	TDGF1
A_72_P577598	3.60063	7.34097	4.12362e-11	9.65985e-10	PDK4
A_72_P174571	3.595	4.01897	1.42038e-10	2.87127e-09	SERPINA5
A_72_P583261	3.59497	9.32924	1.16437e-11	3.11416e-10	SLC44A4
A_72_P390453	3.59451	6.80701	8.48542e-07	6.60397e-06	TEC
CUST_1601_PI428644611	3.59391	4.35612	2.53024e-12	8.29815e-11	SYTL3
A_72_P561949	3.59372	8.50514	2.15664e-19	6.68909e-17	PDK4
gi|54541175|gb|CJ028752.1|CJ028752	3.59277	4.4768	7.5101e-09	9.71506e-08	TSPAN1
A_72_P002146	3.58998	4.88567	4.32585e-08	4.66864e-07	TC530284
A_72_P297589	3.58872	4.17283	6.16011e-10	1.05918e-08	EV895445
A_72_P302784	3.58124	8.07464	2.21909e-09	3.30558e-08	PTGS2
A_72_P295144	3.57757	4.2434	1.43171e-15	1.27582e-13	TC565330
A_72_P596349	3.57718	5.76069	5.81526e-10	1.00681e-08	AK394717
A_72_P092426	3.57372	6.29166	1.36491e-09	2.14583e-08	TC556282
A_72_P083971	3.5662	4.22777	2.69345e-12	8.69796e-11	PAGE2B
A_72_P008221	3.56366	9.66477	1.11132e-10	2.31588e-09	SERPINF1
A_72_P256667	3.56264	5.7171	6.81468e-12	1.95737e-10	TC594389
CUST_74_PI428639846	3.56091	4.63143	7.08835e-09	9.24119e-08	KIT
A_72_P109451	3.55881	4.30724	1.12844e-13	5.47274e-12	TC605400
A_72_P160471	3.55732	5.67563	0.000904542	0.00328209	TC523595
A_72_P375643	3.55683	5.80465	3.37212e-09	4.78447e-08	A_72_P375643
A_72_P343443	3.55327	7.46941	0.00237182	0.00763159	SPOCK3
A_72_P070991	3.55113	4.33992	2.63384e-10	4.95918e-09	ATP2C2
A_72_P157711	3.54611	7.0862	4.44008e-09	6.10908e-08	TGFBI
A_72_P420449	3.54485	6.98703	5.57491e-10	9.69817e-09	ADAMTS5
A_72_P576054	3.54339	3.9703	3.61816e-13	1.51271e-11	CA3
A_72_P022906	3.53585	7.40925	1.36058e-09	2.13986e-08	CYBRD1
A_72_P298449	3.53321	4.62026	4.70534e-09	6.41449e-08	LOC100623627
A_72_P662950	3.53196	6.30475	3.7299e-17	5.48665e-15	KHDRBS3
A_72_P497116	3.53075	7.58669	3.46322e-13	1.4586e-11	LOC100624428
A_72_P367463	3.52931	5.19403	5.35373e-08	5.61195e-07	TC586818
A_72_P259142	3.52871	4.4503	2.45774e-05	0.000133664	KIRREL3
CUST_78_PI428639855	3.52797	5.18001	0.00221611	0.00718548	HAS3
A_72_P434319	3.52656	9.26634	1.04265e-10	2.1876e-09	GPX6
CUST_6876_PI428644611	3.52493	6.47323	1.07112e-15	9.92054e-14	XAF1
A_72_P582282	3.52261	4.38014	4.38997e-12	1.33167e-10	CA3
A_72_P287119	3.52086	5.31219	1.72726e-09	2.64122e-08	TC534942
A_72_P423064	3.51836	4.82735	2.11056e-08	2.44344e-07	BCAS1
CUST_6238_PI428644611	3.51448	6.46612	6.66952e-10	1.13652e-08	OSMR
A_72_P165676	3.5091	6.21342	6.18187e-07	4.99077e-06	CD302
A_72_P721858	3.50657	9.79406	6.26249e-14	3.24263e-12	AMY2
A_72_P280919	3.50602	4.2039	4.94747e-13	2.00155e-11	TC521993
gi|47523041|ref|NM_214117.1|	3.50536	6.3699	1.86794e-12	6.40979e-11	HAMP
A_72_P276004	3.50459	6.61514	1.94645e-12	6.62802e-11	SUSD2
A_72_P094876	3.5011	5.62899	5.34396e-07	4.3806e-06	NCMAP
A_72_P526917	3.501	3.91402	3.93146e-08	4.28265e-07	CYP2C33
CUST_5223_PI428644611	3.49851	4.89193	6.19424e-08	6.38263e-07	GLB1L2
A_72_P142596	3.49749	4.55407	3.22265e-14	1.83678e-12	UTP6
A_72_P206657	3.49696	7.48501	1.74657e-15	1.5126e-13	BP163348
CUST_7448_PI428644611	3.49293	4.48199	1.03754e-09	1.68e-08	FAM26F
A_72_P370913	3.49163	5.02809	2.03999e-05	0.000112965	BX926308
A_72_P340773	3.49084	4.02492	3.0467e-11	7.3612e-10	TC591718
CUST_2824_PI428644611	3.48966	7.96899	6.10134e-14	3.18696e-12	COL4A2
A_72_P199487	3.48697	4.5194	7.67791e-10	1.28536e-08	LOC100153054
A_72_P762901	3.48498	10.4127	1.38712e-14	8.67041e-13	AMY2
A_72_P414508	3.48209	3.73369	1.13334e-17	2.01538e-15	PAPP-A
A_72_P371543	3.48083	10.6891	2.1264e-18	4.80675e-16	GM2A
gi|46170763|gb|CN156333.1|CN156333	3.48043	5.31007	1.26584e-09	2.00267e-08	SPHK1
A_72_P576424	3.48005	8.89921	2.17889e-15	1.81247e-13	PDK4
CUST_2345_PI428644611	3.47873	4.33876	1.09194e-05	6.47017e-05	PPP1R14D
A_72_P745105	3.47727	9.92062	1.07856e-09	1.73589e-08	AMY2
A_72_P024256	3.47705	4.19169	1.069e-11	2.88607e-10	KF636493
CUST_5006_PI428644611	3.475	4.31961	3.83864e-11	9.07729e-10	FMO1
A_72_P146401	3.47494	10.1285	4.62648e-12	1.39076e-10	SERPINF1
A_72_P280564	3.47404	9.72659	1.28104e-11	3.38768e-10	TC523558
A_72_P384883	3.47223	4.036	4.75103e-11	1.09627e-09	TC569748
A_72_P292974	3.46571	10.0399	2.02886e-15	1.71259e-13	MME
CUST_7894_PI428644611	3.46551	10.1602	3.46432e-14	1.95502e-12	SERPINF1
gi|34174171|gb|CF368547.1|CF368547	3.46298	7.93693	1.99331e-09	3.00167e-08	SLPI
A_72_P664788	3.46294	7.39719	3.98432e-11	9.37193e-10	SPOCK3
A_72_P021366	3.46146	5.62823	2.41319e-07	2.14803e-06	TC566271
A_72_P244752	3.45973	4.89715	4.48764e-10	7.99442e-09	TC522006
A_72_P602073	3.4548	6.36389	5.78522e-15	4.08962e-13	KHDRBS3
CUST_7856_PI428644611	3.45474	4.20963	4.34656e-11	1.01228e-09	MS4A4A
A_72_P013046	3.45439	4.98027	5.20844e-09	7.01903e-08	A_72_P013046
CUST_8064_PI428644611	3.45401	6.02198	3.86894e-13	1.60083e-11	SH3YL1
A_72_P165121	3.44965	5.89381	1.95847e-12	6.65764e-11	HSD11B2
A_72_P373293	3.44751	7.73655	2.10088e-09	3.14825e-08	SLPI
A_72_P401868	3.44611	7.44586	1.37649e-08	1.67197e-07	ENSSSCT00000027240
A_72_P195617	3.44597	4.31681	2.00036e-07	1.81942e-06	TC608394
A_72_P315848	3.44574	3.94201	3.93829e-13	1.62449e-11	TC578226
A_72_P718943	3.44502	10.3827	3.5301e-15	2.71099e-13	AMY2
A_72_P254192	3.44409	4.18245	7.53659e-12	2.12357e-10	TC606683
A_72_P441089	3.44168	6.52974	2.51731e-10	4.77121e-09	FBP1
A_72_P552971	3.44047	4.36214	1.44498e-08	1.74509e-07	CA3
A_72_P210787	3.43674	4.35665	1.17391e-12	4.26218e-11	GAD2
A_72_P212087	3.43264	5.80891	1.31042e-09	2.06666e-08	TC586066
A_72_P600728	3.4314	4.40659	2.91649e-11	7.08082e-10	ENSSSCT00000027240
A_72_P059651	3.42942	6.11796	1.01848e-07	9.97315e-07	TC568770
CUST_3562_PI428644611	3.42852	7.69315	1.80422e-13	8.31794e-12	SPOCK3
A_72_P756727	3.42779	10.0821	1.07657e-10	2.25167e-09	AMY2
A_72_P123651	3.42549	4.2248	1.14166e-05	6.73631e-05	MLC1
A_72_P120841	3.42439	5.19405	5.06187e-09	6.83993e-08	TC531424
A_72_P155571	3.42054	5.00503	1.13048e-05	6.67826e-05	TC625020
A_72_P628961	3.4174	5.81408	6.00853e-14	3.15082e-12	TC595756
A_72_P539908	3.41656	6.81938	1.25366e-09	1.98654e-08	GSN
A_72_P278529	3.41407	6.25953	1.08348e-11	2.92124e-10	DN101522
CUST_14_PI428639855	3.41358	10.0269	5.66916e-17	7.98693e-15	BMP2
A_72_P266962	3.41353	5.70807	1.83884e-10	3.59951e-09	TC566077
A_72_P666002	3.41038	10.5848	3.09186e-13	1.3245e-11	UPTI
A_72_P449190	3.41022	7.83502	5.99302e-09	7.97429e-08	FLRT3
A_72_P043481	3.40914	4.40841	2.6818e-09	3.90046e-08	TC545131
A_72_P184086	3.40864	4.23963	1.35949e-09	2.139e-08	L21161
A_72_P473258	3.40662	6.9371	1.12719e-10	2.338e-09	KHDRBS3
A_72_P229897	3.4063	8.32073	4.21584e-10	7.56074e-09	TC548008
A_72_P196927	3.40581	7.82483	5.40237e-08	5.65578e-07	FAM46C
A_72_P560224	3.40577	4.61804	1.22924e-11	3.26799e-10	CA3
A_72_P030036	3.40492	3.66496	1.937e-16	2.25294e-14	TC539897
A_72_P030356	3.40302	10.3114	7.77328e-13	2.96207e-11	UPTI
A_72_P225807	3.40271	4.93773	1.17066e-09	1.87132e-08	TRIM15
A_72_P723043	3.40161	9.81351	7.44695e-14	3.76212e-12	SERPINF1
A_72_P722063	3.40103	9.76493	3.92758e-13	1.62174e-11	AMY2
A_72_P340743	3.39987	4.61126	4.17911e-12	1.27837e-10	TC554186
A_72_P172301	3.39891	5.82734	7.34406e-09	9.52799e-08	TC520226
A_72_P157716	3.39626	8.41354	8.95941e-06	5.42322e-05	CLDN4
CUST_3826_PI428644611	3.3957	8.8678	3.84178e-16	4.09903e-14	FAM46C
A_72_P390368	3.39496	4.38495	1.81683e-09	2.76084e-08	RPS6KA5
A_72_P344858	3.39293	4.434	9.27056e-12	2.54581e-10	CJ013650
A_72_P256927	3.39036	6.22518	3.77316e-12	1.17211e-10	LOC100156944
A_72_P739824	3.3888	7.12849	1.57619e-12	5.50786e-11	AMY2
gi|49618793|gb|AY669080.1|	3.38774	7.08856	1.15577e-14	7.37539e-13	LOC100152318
A_72_P725158	3.38443	9.4689	1.80384e-16	2.11314e-14	AMY2
CUST_6931_PI428644611	3.38312	7.05165	2.26721e-13	1.02385e-11	KHDRBS3
A_72_P415788	3.38151	8.42256	7.42089e-14	3.75369e-12	BX671826
A_72_P557220	3.37961	3.60686	2.51353e-15	2.03882e-13	GC
A_72_P452483	3.37952	6.30793	6.42813e-12	1.85567e-10	LOC100157816
gi|54694860|gb|AY773017.1|	3.37879	6.01975	8.59991e-06	5.2222e-05	BMP7
A_72_P453559	3.37543	4.56741	4.42385e-08	4.75686e-07	FAM83F
A_72_P187026	3.37492	9.57645	5.27412e-11	1.20172e-09	HIST1H2BD
A_72_P730474	3.37158	7.90485	7.51425e-11	1.64381e-09	SLPI
A_72_P734749	3.37046	8.14749	9.37055e-10	1.53595e-08	SLPI
gi|915532|gb|U29948.1|SSU29948	3.36998	7.79865	1.80648e-07	1.66465e-06	LOC396877
A_72_P337738	3.36825	4.94561	1.65843e-05	9.38949e-05	RHOV
A_72_P545002	3.36751	7.56916	3.22222e-15	2.51315e-13	IFNGR1
CUST_240_PI428639852	3.36548	9.89519	2.82219e-15	2.23455e-13	AK398232.1
A_72_P423044	3.36387	3.48738	1.84312e-12	6.34094e-11	TC609821
CUST_3032_PI428644611	3.36294	3.87618	2.34527e-13	1.0508e-11	ANKS4B
gi|72535164|ref|NM_001031776.1|	3.36224	4.58418	1.75289e-09	2.67589e-08	SPMI
A_72_P364758	3.36156	3.8381	3.72064e-20	1.60071e-17	TC532019
A_72_P100666	3.36143	4.6669	2.42996e-12	8.04843e-11	BP142959
gi|90226684|gb|BX671826.2|BX671826	3.35927	8.38709	2.84456e-11	6.92298e-10	BX671826
A_72_P731658	3.35891	9.10031	6.39652e-12	1.84921e-10	AMY2
A_72_P303249	3.35879	10.5373	4.59709e-15	3.36876e-13	UPTI
A_72_P766266	3.35418	9.15948	1.11666e-11	2.99656e-10	AMY2
A_72_P565644	3.35194	3.63686	1.23751e-12	4.46877e-11	CA3
A_72_P757455	3.3501	7.86143	1.69446e-09	2.60057e-08	SLPI
A_72_P389198	3.34891	3.81022	4.34895e-08	4.68639e-07	A_72_P389198
A_72_P728909	3.34786	8.94259	7.01574e-11	1.54745e-09	AMY2
A_72_P147006	3.34719	9.80937	4.03738e-12	1.24357e-10	AMY2
A_72_P675776	3.34612	5.19519	3.40164e-09	4.8178e-08	AK394717
A_72_P496803	3.34377	8.37673	3.23734e-13	1.37358e-11	CD81
A_72_P355948	3.34358	4.27044	3.67573e-09	5.16578e-08	TC539506
gi|74360235|gb|AJ943493.1|AJ943493	3.34195	8.57867	3.20012e-12	1.01619e-10	NID2
gi|47522725|ref|NM_213948.1|	3.34048	4.3646	1.09602e-08	1.36443e-07	IFNG
A_72_P048361	3.34035	6.96144	9.25543e-10	1.52019e-08	CRISPLD2
CUST_7583_PI428644611	3.33909	6.58015	8.06265e-10	1.34303e-08	OVOL1
A_72_P732520	3.33868	9.08035	1.28869e-12	4.62438e-11	AMY2
A_72_P373693	3.3345	11.9478	1.15974e-21	7.36549e-19	TC577805
A_72_P164316	3.33374	6.3669	2.72288e-10	5.11961e-09	BMP2
CUST_23_PI428639843	3.3319	9.68593	2.78787e-19	8.38689e-17	BMP2
A_72_P442516	3.33145	5.83653	7.07626e-12	2.02417e-10	NTRK2
CUST_4784_PI428644611	3.32925	6.24157	1.99342e-10	3.8812e-09	RALGPS2
A_72_P029936	3.3292	5.19918	3.16304e-08	3.51546e-07	AK235075
A_72_P143811	3.32885	3.57063	3.5935e-15	2.74913e-13	TC599719
A_72_P328688	3.32859	8.91119	1.28266e-16	1.59451e-14	FAM46C
A_72_P597783	3.32814	3.90485	2.68355e-09	3.90158e-08	CA3
gi|63999290|ref|NM_213895.2|	3.32477	4.73266	2.62073e-05	0.000141509	GAD2
gi|115547767|dbj|AK231425.1|	3.32208	5.19567	2.94077e-06	2.00346e-05	AK231425
A_72_P200167	3.32178	4.25568	3.40927e-14	1.9294e-12	SH3YL1
A_72_P738932	3.3212	7.30027	6.99594e-06	4.34043e-05	AMY2
A_72_P293609	3.31827	8.34609	2.05815e-14	1.22908e-12	GNG11
A_72_P725373	3.31827	9.58687	2.58216e-12	8.42697e-11	AMY2
A_72_P367798	3.31712	5.26908	1.08736e-09	1.74724e-08	TC555084
A_72_P077976	3.31568	3.98975	5.29667e-05	0.000265703	HPD
A_72_P144136	3.31523	5.97053	7.33859e-14	3.72147e-12	TC599980
A_72_P218027	3.31354	5.22152	6.23333e-13	2.44992e-11	PECAM1
A_72_P049586	3.30704	5.58981	9.77141e-11	2.05987e-09	TC567835
A_72_P724779	3.30636	9.95939	5.38137e-14	2.85058e-12	AMY2
gi|51491905|ref|NM_001003924.1|	3.30334	4.36979	1.61888e-11	4.1816e-10	C1QA
A_72_P338853	3.30284	4.35119	2.01431e-11	5.10091e-10	TC523348
A_72_P182951	3.30252	5.68149	2.14199e-07	1.9333e-06	WNT5A
A_72_P763090	3.29938	8.91105	4.93948e-11	1.13283e-09	AMY2
A_72_P187171	3.29779	5.49325	6.0174e-12	1.74972e-10	SLC37A2
A_72_P088391	3.29311	8.07819	9.82739e-09	1.2361e-07	SLPI
CUST_1557_PI428644611	3.29224	4.19659	1.8501e-09	2.8082e-08	SERPINB10
CUST_271_PI428639849	3.29192	6.13227	2.53895e-06	1.75785e-05	HSD11B2
A_72_P736298	3.29179	9.63481	6.10636e-10	1.0513e-08	AMY2
A_72_P345253	3.28805	8.99524	1.44653e-10	2.91572e-09	C1R
A_72_P442776	3.28792	3.78105	5.71386e-12	1.67669e-10	ENPEP
A_72_P434434	3.28626	3.97409	7.85212e-13	2.98926e-11	CX058445
A_72_P431824	3.28606	6.60703	2.01401e-13	9.21999e-12	FADS6
A_72_P730788	3.2838	8.82942	9.8107e-08	9.64936e-07	AMY2
A_72_P298309	3.28146	5.22898	1.64657e-11	4.24492e-10	AK395517
A_72_P008316	3.27837	7.30161	8.85689e-10	1.46133e-08	TSPAN1
A_72_P730633	3.27596	7.3441	4.22975e-08	4.57272e-07	AMY2
A_72_P725083	3.2734	8.52105	1.04095e-08	1.30398e-07	AMY2
CUST_1370_PI428644611	3.27064	8.64161	6.09553e-14	3.18696e-12	NID2
A_72_P120251	3.26519	5.12452	9.24585e-09	1.17068e-07	TC580116
A_72_P235112	3.26343	4.1031	3.16271e-13	1.34764e-11	A_72_P235112
A_72_P440506	3.2612	4.51636	1.2118e-09	1.92784e-08	HNF4A
A_72_P124201	3.25904	7.82385	1.21807e-10	2.50315e-09	EPCAM
CUST_6320_PI428644611	3.2558	4.3934	1.02451e-05	6.11088e-05	EPHB6
CUST_314_PI428639849	3.24887	4.02701	1.52787e-12	5.36243e-11	CATSPER3
A_72_P060151	3.24512	5.19307	7.19712e-09	9.35859e-08	GHR
CUST_6927_PI428644611	3.24486	4.4961	1.25223e-05	7.31111e-05	TMEM45B
gi|115553358|dbj|AK233156.1|	3.24443	8.12829	1.49727e-06	1.10063e-05	CLDN4
A_72_P073626	3.24303	4.62358	2.45111e-12	8.10507e-11	LOC100518469
CUST_2842_PI428644611	3.24209	6.57595	2.67222e-05	0.000143959	SLC28A3
A_72_P729368	3.24093	8.84937	8.34385e-11	1.79777e-09	MGP
A_72_P109426	3.23968	4.44891	5.27938e-08	5.54418e-07	A_72_P109426
A_72_P378638	3.23939	10.8133	3.33154e-16	3.60265e-14	ACSS2
A_72_P491305	3.23918	6.55003	1.19479e-13	5.73889e-12	IFNGR1
CUST_3798_PI428644611	3.23811	4.63472	9.4804e-10	1.55078e-08	DPYSL4
CUST_579_PI428639852	3.23809	3.44295	2.51239e-18	5.49308e-16	AK351238.1
A_72_P629400	3.23342	5.91061	9.84522e-10	1.60651e-08	PDK4
CUST_847_PI428644611	3.23294	4.25605	3.07713e-11	7.42575e-10	COX8C
A_72_P638863	3.22869	8.12199	4.21737e-14	2.31787e-12	KHDRBS3
A_72_P381473	3.22815	9.76423	2.6217e-17	4.05008e-15	ARHGEF6
A_72_P316448	3.22577	4.85651	9.14335e-09	1.1588e-07	TC566231
A_72_P241507	3.22436	3.9999	1.09047e-18	2.66041e-16	TC599171
CUST_2436_PI428644611	3.22256	4.05131	3.20968e-07	2.76415e-06	FAM155A
gi|115552584|dbj|AK232789.1|	3.22165	3.97815	1.72597e-09	2.64084e-08	AK232789
A_72_P217032	3.21621	5.67222	6.19821e-09	8.20094e-08	KCNJ8
A_72_P149326	3.21077	9.91696	1.06774e-12	3.91521e-11	MSX2
A_72_P149371	3.20584	9.57786	6.676e-11	1.47822e-09	CXCL14
A_72_P077911	3.20512	3.87677	4.5979e-07	3.83424e-06	NAGS
A_72_P055676	3.20368	3.83242	7.92739e-16	7.66142e-14	AK347100
gi|112758681|gb|DB804311.1|DB80...	3.20264	5.15836	1.86265e-06	1.33488e-05	GJB1
A_72_P056586	3.20153	5.52071	2.01221e-05	0.00011165	TC584129
A_72_P684857	3.19869	6.45586	0.000573359	0.00220201	CYP11A1
A_72_P032606	3.19818	3.94892	2.29916e-09	3.41216e-08	SERPINB10
A_72_P266702	3.19732	4.90567	1.02498e-09	1.66438e-08	TC565841
A_72_P282909	3.19644	11.6506	1.36939e-14	8.58788e-13	ID2
CUST_7045_PI428644611	3.19378	4.45446	2.25978e-09	3.36119e-08	C4BPB
A_72_P146836	3.19219	3.98776	7.21259e-12	2.05397e-10	HNF1A
A_72_P232692	3.19186	7.66404	5.41894e-16	5.48445e-14	FBP1
A_72_P599193	3.19053	7.16513	3.38281e-09	4.79623e-08	IGF2
A_72_P256742	3.19043	5.08083	7.14669e-10	1.205e-08	RAP2B
gi|59784378|gb|DN108502.1|DN108502	3.19006	3.89229	2.268e-09	3.37091e-08	LAMA1
A_72_P706428	3.18558	4.26579	1.22748e-08	1.51302e-07	A_72_P706428
A_72_P137151	3.18428	3.8121	8.9911e-11	1.91353e-09	TC572838
CUST_5566_PI428644611	3.18405	5.49491	4.4012e-07	3.68402e-06	FRMD1
A_72_P077491	3.18219	6.63289	4.78127e-08	5.07975e-07	SLC7A2
A_72_P132556	3.18175	6.87626	1.93427e-10	3.77196e-09	PTGS2
A_72_P412888	3.18102	8.6261	3.85638e-14	2.14255e-12	CEBPA
A_72_P561259	3.17778	4.24107	1.24296e-07	1.19176e-06	CA3
A_72_P585071	3.1766	5.11631	6.57226e-10	1.12138e-08	GHR
A_72_P749265	3.17404	8.04085	8.28669e-12	2.30409e-10	AMY2
A_72_P581727	3.17377	4.55364	7.02655e-09	9.16658e-08	LOC396897
gi|115555431|dbj|AK234044.1|	3.17248	9.96974	5.93934e-13	2.34821e-11	CXCL14
A_72_P172981	3.1707	6.07287	2.97978e-08	3.33307e-07	SLC35D1
A_72_P623298	3.16895	9.43395	8.54516e-11	1.83325e-09	FLRT3
A_72_P440791	3.16564	4.66954	2.08522e-10	4.04028e-09	RBP5
A_72_P384698	3.16536	6.45187	4.05957e-15	3.05287e-13	A_72_P384698
A_72_P514944	3.15867	5.20577	2.36464e-10	4.51822e-09	AGT
CUST_7284_PI428644611	3.1547	3.99527	4.09262e-08	4.44127e-07	SERPINC1
gi|47523621|ref|NM_214278.1|	3.15191	5.89654	5.68538e-15	4.04046e-13	IRF6
A_72_P440541	3.15171	5.59772	3.41642e-11	8.17063e-10	SLC15A1
A_72_P210682	3.15153	10.036	5.85984e-12	1.71388e-10	CXCL14
gi|115553977|dbj|AK233186.1|	3.15063	7.34092	1.17942e-10	2.43498e-09	C1R
gi|47522637|ref|NM_213924.1|	3.14848	3.68244	2.27007e-05	0.00012449	ITIH1
A_72_P403738	3.14327	3.78848	7.29091e-10	1.22673e-08	TC528831
CUST_5260_PI428644611	3.14306	5.26633	1.69823e-11	4.36964e-10	SLC15A2
A_72_P165621	3.14057	5.18932	2.87953e-09	4.15182e-08	DIO2
A_72_P621816	3.134	4.83596	3.93578e-06	2.6059e-05	LOC396897
A_72_P286374	3.12877	9.80721	2.48139e-12	8.16969e-11	GPC3
CUST_173_PI428639843	3.12515	6.12546	1.73013e-07	1.60214e-06	SALL1
A_72_P423809	3.12009	6.90629	7.39257e-12	2.09379e-10	BMP2
CUST_2303_PI428644611	3.11898	6.99453	8.61949e-11	1.84721e-09	BHLHE22
A_72_P437854	3.11662	4.73535	0.000156612	0.000698807	LOC100156373
A_72_P761949	3.11489	7.55536	2.55992e-10	4.84507e-09	EPCAM
A_72_P306308	3.11441	8.26919	5.9436e-10	1.02637e-08	MFGE8
A_72_P138781	3.11293	4.1529	2.34251e-07	2.09257e-06	TC600639
A_72_P558035	3.10808	9.15588	1.44991e-11	3.7991e-10	FLRT3
A_72_P376768	3.10546	4.29027	7.46229e-11	1.63871e-09	DN132790
A_72_P030056	3.10253	7.60461	1.80354e-11	4.61981e-10	RHOV
A_72_P442989	3.10005	6.41855	1.78033e-13	8.22647e-12	SLC35D1
A_72_P584171	3.09889	6.73797	1.26711e-11	3.3553e-10	PDK4
A_72_P759806	3.098	8.1476	1.11674e-10	2.32338e-09	SLPI
A_72_P034406	3.0953	4.10852	5.42199e-12	1.60221e-10	TC523118
A_72_P143461	3.09333	3.85144	3.28109e-11	7.89414e-10	DACT2
CUST_9_PI428639843	3.09258	5.69655	1.04945e-05	6.24753e-05	DQ666420
A_72_P165556	3.0916	3.61233	1.53986e-10	3.07903e-09	IFNE
CUST_8418_PI428644611	3.09128	5.89084	4.26627e-06	2.79558e-05	CIDEC
A_72_P337893	3.08913	4.8679	5.69126e-07	4.6302e-06	TC607852
A_72_P739864	3.08468	9.20341	6.70181e-10	1.14153e-08	EPCAM
A_72_P671860	3.08422	6.29917	8.21401e-08	8.241e-07	LOC100525797
A_72_P630407	3.08312	4.2356	6.15603e-10	1.05894e-08	CA3
A_72_P765999	3.07879	7.72426	4.10404e-14	2.2618e-12	EPCAM
A_72_P280584	3.07546	4.62329	2.86147e-07	2.4987e-06	TC523566
CUST_162_PI428639843	3.07458	10.0455	7.47774e-13	2.86308e-11	PITX2C
A_72_P216342	3.07416	5.90845	5.59703e-09	7.49223e-08	MAFB
CUST_7484_PI428644611	3.07361	4.29222	3.62989e-06	2.42214e-05	IQCG
gi|47523891|ref|NM_214419.1|	3.07268	9.30697	6.72591e-12	1.93593e-10	EPCAM
CUST_7929_PI428644611	3.072	3.69039	8.31817e-09	1.06396e-07	MTUS2
A_72_P119031	3.0702	8.28955	2.97328e-18	6.32787e-16	MYB
A_72_P022431	3.06859	5.62214	7.28741e-07	5.77837e-06	SLC15A2
A_72_P356573	3.06746	7.22276	2.93374e-12	9.39056e-11	TAMM41
CUST_78_PI427286967	3.06585	3.98526	4.44281e-08	4.77211e-07	FTCD
A_72_P114361	3.06549	3.49619	1.77971e-08	2.10178e-07	TC597533
CUST_1295_PI428644611	3.06383	7.3229	8.09812e-13	3.07705e-11	RHOV
A_72_P254737	3.05861	3.78629	1.51048e-13	7.10175e-12	TC607075
A_72_P288804	3.05845	5.4527	2.5356e-08	2.88379e-07	DGAT2
A_72_P357808	3.0583	4.23989	2.04716e-09	3.07581e-08	TC539471
CUST_38_PI428639849	3.05788	5.61984	1.48801e-05	8.52719e-05	TDGF1
gi|47523751|ref|NM_214347.1|	3.0555	5.90603	8.00393e-16	7.6982e-14	SLC15A1
A_72_P147061	3.05413	9.07592	5.21719e-12	1.54855e-10	PITX2
CUST_674_PI428639852	3.05242	6.0475	6.10696e-13	2.40498e-11	AK238531.1
CUST_2050_PI428644611	3.05125	5.77479	3.28227e-12	1.03816e-10	MLLT3
A_72_P426559	3.04981	4.53068	2.92328e-11	7.09298e-10	TC608650
gi|90227149|gb|BX665026.2|BX665026	3.04831	5.59809	4.70533e-08	5.00838e-07	ENSSSCG00000020837
A_72_P165111	3.04711	8.83055	4.72074e-11	1.09237e-09	KIT
A_72_P211197	3.04658	3.93847	6.77553e-10	1.15115e-08	LOC100513764
CUST_234_PI428644611	3.04546	6.67403	3.52374e-11	8.40216e-10	KCNJ8
A_72_P354438	3.04418	4.83343	2.43129e-11	5.99005e-10	INSC
A_72_P569989	3.04194	5.73539	5.56915e-10	9.69235e-09	GHR
A_72_P392473	3.04087	6.03444	2.47683e-05	0.000134556	TC545063
A_72_P416938	3.03947	3.9284	0.000252815	0.00106849	TC622499
CUST_1708_PI428644611	3.0391	4.80197	6.38875e-10	1.0938e-08	MCOLN2
A_72_P423269	3.03836	4.53694	8.23085e-13	3.11565e-11	TC610023
CUST_3908_PI428644611	3.03726	9.51968	4.91222e-17	6.9944e-15	GLYCTK
CUST_824_PI428639852	3.0355	8.31359	7.99073e-10	1.33215e-08	Y11683.1
A_72_P444659	3.03506	3.3623	2.94372e-07	2.56415e-06	TRPV6
A_72_P762916	3.03478	8.29629	3.33834e-14	1.8973e-12	EPCAM
A_72_P729903	3.02667	8.37676	1.52468e-14	9.38525e-13	EPCAM
A_72_P668069	3.02249	11.8879	3.76346e-13	1.56528e-11	ID2
A_72_P300854	3.02066	9.0443	7.7668e-15	5.23161e-13	CLDN7
A_72_P109276	3.02046	4.68657	5.78504e-10	1.00288e-08	AK347877
A_72_P756697	3.01936	8.84693	3.92169e-14	2.17328e-12	EPCAM
A_72_P042956	3.01894	9.89736	7.49008e-11	1.64121e-09	CYP26A1
A_72_P665049	3.01703	4.44641	0.000508291	0.00197679	CA3
A_72_P141006	3.01694	8.46538	2.60998e-13	1.14379e-11	KIF12
A_72_P441878	3.01616	5.72583	7.36148e-06	4.53837e-05	ASCL2
A_72_P383943	3.01439	6.62337	1.98953e-07	1.81039e-06	TC542974
A_72_P117971	3.01389	4.1455	1.56005e-08	1.86382e-07	TC535822
A_72_P067181	3.01327	5.45058	4.54e-08	4.86018e-07	TC619634
A_72_P722088	3.0126	8.44383	5.65762e-19	1.53991e-16	EPCAM
gi|114703735|ref|NM_001048187.1|	3.01227	5.22676	4.80794e-05	0.00024363	DLK1
A_72_P418559	3.00942	4.39636	3.80878e-09	5.33029e-08	TC564446
A_72_P441105	3.00849	5.92828	8.81997e-07	6.84172e-06	CLDN4
gi|9017831|gb|BE233113.1|BE233113	3.00847	4.02128	2.25712e-08	2.59436e-07	TNFRSF9
A_72_P500905	3.00792	8.66179	1.72312e-14	1.04619e-12	FLRT3
A_72_P152666	3.00692	7.79887	9.3527e-14	4.60851e-12	A_72_P152666
A_72_P043826	3.0043	7.57802	1.66787e-14	1.01727e-12	VDR
A_72_P527727	3.00343	4.75608	1.46285e-07	1.37978e-06	ITGB5
A_72_P762886	3.00312	8.75685	8.18303e-08	8.21197e-07	EPCAM
CUST_1762_PI428644611	3.00117	7.21973	0.000155265	0.000693339	KHDRBS3
A_72_P436014	3.00068	7.85202	1.39016e-12	4.95736e-11	TMEM125
A_72_P173126	2.99985	6.83472	2.21366e-10	4.25564e-09	A_72_P173126
A_72_P119266	2.99937	4.15754	6.71079e-11	1.4851e-09	TC552672
A_72_P472280	2.99796	5.25835	4.2723e-10	7.65855e-09	CPS1
A_72_P265657	2.99331	4.46904	8.28267e-06	5.04642e-05	TC597710
A_72_P134356	2.99177	6.14694	1.72144e-11	4.42084e-10	TC540171
A_72_P165266	2.99122	4.90202	1.67532e-07	1.55597e-06	CXCL10
A_72_P277829	2.9902	6.10314	1.27751e-05	7.43905e-05	TC564877
A_72_P302614	2.98966	6.75405	5.89608e-12	1.7207e-10	HAMP
A_72_P730853	2.98754	8.48954	2.25238e-14	1.33908e-12	EPCAM
A_72_P490065	2.98398	4.1356	1.37304e-07	1.30522e-06	CYP2C33
gi|113205555|ref|NM_001044525.1|	2.98387	8.70714	2.53861e-09	3.7206e-08	KIT
A_72_P130226	2.98343	7.19577	2.19873e-13	9.97347e-12	TC543597
gi|115552261|dbj|AK230570.1|	2.98321	8.17608	8.0038e-18	1.48259e-15	AK230570.1
CUST_823_PI428639852	2.98284	4.1832	1.03622e-07	1.01271e-06	DQ139314.1
A_72_P737465	2.98258	8.54819	4.63942e-15	3.39356e-13	EPCAM
A_72_P441559	2.98165	8.79769	8.63042e-12	2.38805e-10	KIT
A_72_P015981	2.98132	4.91016	2.12646e-12	7.16779e-11	TC573474
A_72_P752007	2.97791	8.82419	3.39933e-12	1.06675e-10	EPCAM
A_72_P180731	2.97763	4.8526	3.5294e-08	3.89012e-07	KIT
A_72_P450066	2.97211	7.05725	1.54295e-11	4.01136e-10	UPTI
A_72_P223487	2.96817	3.99731	0.000150839	0.000675547	IVL
A_72_P588056	2.96782	4.5498	5.19357e-09	7.00371e-08	LOC396897
A_72_P797167	2.96633	6.20639	1.38654e-10	2.81466e-09	LOC100519341
CUST_586_PI428639852	2.96597	5.97595	1.2965e-10	2.65069e-09	AK351224.1
A_72_P074366	2.96563	3.70325	1.4139e-08	1.71066e-07	SERPINA1
A_72_P764764	2.96465	8.8326	2.56009e-12	8.37984e-11	EPCAM
gi|74253411|gb|BW984099.1|BW984099	2.96317	6.50122	2.79137e-09	4.04658e-08	LOC100525396
A_72_P567839	2.96247	11.4862	2.49284e-15	2.02726e-13	ID2
A_72_P691848	2.96245	11.7807	2.76848e-15	2.20458e-13	ID2
CUST_2820_PI428644611	2.96131	6.26553	5.50152e-09	7.37919e-08	ADAMTS9
A_72_P053181	2.95894	3.99208	9.32582e-07	7.18951e-06	RDH16
A_72_P184591	2.95322	3.81163	7.18283e-09	9.34305e-08	ABCC2
A_72_P608048	2.95194	11.4239	9.40463e-14	4.6284e-12	ID2
A_72_P033366	2.9469	5.13452	2.19763e-09	3.27727e-08	TC532720
A_72_P160831	2.94643	10.1091	2.95391e-14	1.70219e-12	TC523793
A_72_P288784	2.94178	5.5029	1.0189e-09	1.65585e-08	EW076996
CUST_4308_PI428644611	2.94026	10.1278	4.70967e-13	1.90921e-11	PITX2C
A_72_P121746	2.93946	5.51957	2.8901e-13	1.25554e-11	SLCO2B1
A_72_P748258	2.93939	8.7148	3.82065e-12	1.1841e-10	EPCAM
A_72_P472368	2.93784	4.01319	3.03522e-07	2.63313e-06	PLCD4
A_72_P500488	2.93755	8.10848	1.08616e-17	1.94616e-15	IFNGR1
CUST_6331_PI428644611	2.93579	10.4893	9.96404e-16	9.27142e-14	MARCKS
A_72_P185351	2.93536	3.88784	3.61126e-09	5.08232e-08	DAO1
A_72_P223267	2.9352	7.65162	4.49627e-05	0.000230051	CIDE-B
A_72_P077941	2.93352	4.29476	3.0326e-10	5.63051e-09	IL7
CUST_6422_PI428644611	2.93345	4.15697	2.6455e-05	0.000142635	SCN4B
gi|40420996|gb|BP171523.1|BP171523	2.92945	9.07867	1.07986e-11	2.91345e-10	CLDN7
A_72_P283764	2.92935	4.58561	3.40856e-09	4.8259e-08	TC530687
A_72_P759506	2.92928	8.46353	2.917e-12	9.34446e-11	EPCAM
A_72_P637182	2.92694	6.96097	8.40817e-13	3.17377e-11	GPX3
gi|115547503|dbj|AK237885.1|	2.92591	5.40357	1.42922e-07	1.3506e-06	NCAM1
CUST_523_PI428644611	2.92558	5.85589	6.73152e-10	1.14562e-08	AGPHD1
A_72_P253692	2.92179	3.90978	1.0055e-05	6.0091e-05	TC626742
CUST_771_PI428639852	2.91926	4.05716	0.000138631	0.000626681	AK238504.1
CUST_1895_PI428644611	2.91891	8.37222	7.03548e-15	4.84504e-13	ITPKA
CUST_209_PI428639852	2.91829	3.9982	4.85297e-12	1.45338e-10	AK398294.1
CUST_7220_PI428644611	2.91794	3.86719	4.10761e-11	9.62799e-10	EHF
A_72_P117906	2.91753	5.41577	3.01419e-06	2.04929e-05	TC612349
A_72_P794061	2.91673	8.69338	3.37711e-11	8.09111e-10	EPCAM
A_72_P751917	2.91544	8.71013	2.42693e-07	2.15786e-06	EPCAM
A_72_P487576	2.91512	4.5868	3.75311e-09	5.26712e-08	ADAM28
A_72_P141051	2.91421	5.355	1.6944e-05	9.57417e-05	TC529278
A_72_P240837	2.9123	4.97875	6.16206e-09	8.1599e-08	FRMD4A
CUST_3024_PI428644611	2.91133	5.2175	1.63908e-10	3.25142e-09	PDGFRL
A_72_P051071	2.9103	4.2416	1.31122e-10	2.6767e-09	TC535187
A_72_P016271	2.90723	5.16533	3.36742e-09	4.77949e-08	TC610735
A_72_P040901	2.9072	4.55186	8.30372e-08	8.32565e-07	TC581008
A_72_P498527	2.90571	5.70122	5.69568e-09	7.60901e-08	ES446901
A_72_P290894	2.90355	10.6914	9.62463e-22	6.52696e-19	SLC46A1
CUST_6558_PI428644611	2.9029	5.03922	4.49939e-09	6.17793e-08	LYPD6B
A_72_P536121	2.90221	4.49775	1.16024e-08	1.43589e-07	TC558048
gi|59812372|gb|DN118112.1|DN118112	2.90116	5.47593	7.00725e-05	0.000340251	TNFRSF21
A_72_P092191	2.90076	4.46247	1.72403e-07	1.5975e-06	TC556093
gi|59773353|gb|DN100878.1|DN100878	2.89996	5.98262	2.53551e-09	3.71742e-08	C1QTNF4
A_72_P501620	2.89855	6.19282	8.50223e-10	1.41038e-08	REEP3
A_72_P340063	2.89737	4.23251	7.57167e-07	5.97417e-06	PDGFRA
A_72_P163636	2.89608	7.10649	4.34853e-08	4.68639e-07	KHDRBS3
A_72_P234717	2.89581	4.50252	2.67585e-05	0.000144077	TC575892
A_72_P581752	2.89336	8.48637	8.80389e-18	1.60563e-15	SEPP1
A_72_P077796	2.89327	7.91738	9.49468e-07	7.30842e-06	TAC3
A_72_P085726	2.89295	4.6868	3.73802e-06	2.48731e-05	LHFPL1
A_72_P100291	2.89173	9.23119	2.00944e-15	1.69978e-13	TC598606
CUST_250_PI427286967	2.89072	4.41333	7.94888e-10	1.32628e-08	C2
A_72_P365833	2.89007	7.30407	2.53391e-11	6.22753e-10	TC578481
A_72_P632656	2.89004	4.25863	7.58859e-07	5.98634e-06	AK394717
gi|115547453|dbj|AK237835.1|	2.88911	5.73228	4.1307e-08	4.47653e-07	MAFB
CUST_7116_PI428644611	2.8881	6.96256	2.97072e-09	4.27252e-08	NPY
A_72_P036006	2.88644	5.16341	8.70153e-09	1.11019e-07	EMSP1
CUST_454_PI428644611	2.8861	5.38699	3.92292e-09	5.46898e-08	BMP6
A_72_P661167	2.88608	5.44167	1.01652e-09	1.65267e-08	PDK4
A_72_P235942	2.88564	6.7458	1.9282e-15	1.64498e-13	LOC100525395
A_72_P058236	2.88164	4.19667	2.2794e-09	3.3866e-08	LOC100157935
A_72_P052201	2.87952	7.10189	7.25938e-10	1.22295e-08	SYTL2
gi|83816988|ref|NM_001037965.1|	2.87793	12.1212	1.87097e-13	8.59464e-12	ID2
CUST_3316_PI428644611	2.87776	12.0447	1.63176e-13	7.59165e-12	ID2
CUST_8423_PI428644611	2.87606	6.99158	6.4081e-07	5.15055e-06	ZIC3
A_72_P362128	2.87591	6.77438	3.69449e-10	6.70083e-09	SYNPO2
A_72_P328723	2.87486	3.80119	1.34955e-06	1.00254e-05	TC604746
A_72_P403423	2.87422	8.99305	7.42256e-12	2.09883e-10	DAB2
A_72_P140756	2.87371	4.01537	1.41394e-07	1.33806e-06	WDFY4
CUST_5928_PI428644611	2.87158	3.32047	1.95191e-07	1.77899e-06	TRPV6
A_72_P079921	2.87102	4.67954	1.06645e-07	1.03946e-06	TC530598
CUST_2489_PI428644611	2.87055	7.8024	2.81435e-10	5.27177e-09	ENSSSCT00000007654
CUST_73_PI428639849	2.87054	3.86872	0.00216501	0.00704892	GATA4
A_72_P004621	2.86879	3.59341	1.3517e-08	1.64536e-07	TC561329
A_72_P346778	2.86733	3.5238	3.65331e-13	1.52439e-11	EW416188
A_72_P222762	2.86552	4.35331	2.22742e-06	1.56052e-05	TC520581
A_72_P756032	2.86499	8.745	0.000649264	0.0024527	EPCAM
A_72_P274794	2.86408	4.344	4.21167e-09	5.82083e-08	DY431921
A_72_P392308	2.86266	5.71186	1.16699e-05	6.86553e-05	AK392079
CUST_78_PI428639843	2.86218	9.09555	1.70569e-14	1.03718e-12	GADD45G
CUST_724_PI428639852	2.86089	4.32042	3.24551e-05	0.000171427	AK238431.1
A_72_P226742	2.85965	4.11575	6.12466e-08	6.32233e-07	ACSS2
A_72_P344493	2.85956	4.7867	8.97236e-07	6.94516e-06	TC545531
A_72_P232292	2.85816	4.23299	0.000310029	0.00127988	DAB1
A_72_P220972	2.85794	4.64689	1.70391e-08	2.02198e-07	ATP6V0A4
CUST_2405_PI428644611	2.85784	3.97637	9.88716e-07	7.59154e-06	SLC34A2
A_72_P057831	2.85623	3.75623	2.21634e-12	7.43944e-11	TC547111
A_72_P656110	2.85156	9.49334	5.33339e-15	3.85188e-13	SEPP1
A_72_P133276	2.84995	4.70266	2.1229e-06	1.49858e-05	AGXT2
CUST_8184_PI428644611	2.84343	7.57071	3.37349e-12	1.06272e-10	GALNT3
A_72_P383333	2.84303	3.8926	1.03179e-10	2.16709e-09	TC542661
A_72_P453085	2.84302	4.66601	3.6582e-07	3.1182e-06	SLC15A1
A_72_P122851	2.8418	3.44559	7.01868e-16	6.84938e-14	TC581859
A_72_P055501	2.83779	7.63112	8.20603e-12	2.28484e-10	CRMP1
A_72_P444157	2.83482	6.781	2.29515e-11	5.70381e-10	MITF
A_72_P573434	2.8333	3.98513	2.04958e-06	1.4522e-05	CA3
gi|115549871|dbj|AK238531.1|	2.83307	6.03719	1.46687e-14	9.05723e-13	TFAP2B
A_72_P488619	2.83169	6.48413	1.77195e-10	3.49039e-09	GAL3ST1
A_72_P749677	2.82975	8.16257	9.94896e-08	9.76853e-07	SLPI
CUST_490_PI427286967	2.82685	10.6189	4.68758e-19	1.29348e-16	SEPP1
A_72_P094966	2.82569	6.79471	5.20667e-08	5.47933e-07	TC554222
A_72_P077756	2.82393	12.1189	3.52482e-14	1.98078e-12	ID2
A_72_P278714	2.82294	4.32384	1.03118e-08	1.29329e-07	TC533994
A_72_P178666	2.82291	5.1098	1.11054e-11	2.98413e-10	TC536487
CUST_6009_PI428644611	2.82191	4.81801	6.76448e-12	1.94435e-10	SYT13
A_72_P437224	2.82072	4.03459	1.25307e-06	9.36781e-06	TC563294
A_72_P412268	2.82044	6.48269	7.16065e-08	7.28464e-07	TC604159
A_72_P441654	2.82038	7.31028	1.58618e-10	3.16158e-09	MITF
A_72_P185266	2.81966	4.76186	2.05876e-10	3.99095e-09	ANGPT2
A_72_P111356	2.81713	3.97684	1.6724e-15	1.46101e-13	CA10
A_72_P178191	2.81708	4.85051	6.50227e-06	4.06949e-05	ITIH1
gi|116341561|gb|DT323833.1|DT32...	2.81572	10.5672	1.08536e-14	7.02693e-13	LOC100621202
A_72_P166441	2.81564	11.1142	1.25477e-16	1.57381e-14	TSPAN7
A_72_P232492	2.81555	4.16757	3.85798e-09	5.38596e-08	CLC-5
A_72_P059571	2.81509	8.24509	3.34668e-06	2.25618e-05	CDH13
gi|31620963|emb|AJ318102.1|	2.81368	7.62176	1.173e-05	6.8968e-05	CLDN1
A_72_P005631	2.81219	8.95565	6.04194e-15	4.25606e-13	TC623045
CUST_7749_PI428644611	2.81177	4.15859	4.29922e-05	0.000220793	NR5A2
A_72_P497584	2.80908	3.99903	1.1738e-10	2.42463e-09	GC
CUST_9_PI428639846	2.80732	4.97973	0.000168809	0.00074591	ANGPT2
A_72_P560205	2.79771	7.7148	5.8086e-11	1.31156e-09	AK351603
A_72_P293029	2.79726	10.7972	7.80848e-12	2.19092e-10	PRAP1
CUST_624_PI428639852	2.79587	5.56107	2.78618e-09	4.04198e-08	AK351146.1
A_72_P020296	2.79567	5.24919	2.75116e-07	2.41027e-06	TC621510
A_72_P307848	2.79416	4.1296	8.93174e-12	2.46801e-10	TC533950
A_72_P634937	2.79211	3.73139	8.93046e-10	1.47104e-08	GSTA2
A_72_P499239	2.79167	10.9525	1.35656e-16	1.68041e-14	TSPAN7
A_72_P050451	2.79089	5.91928	2.25319e-07	2.02268e-06	TC523919
A_72_P619395	2.79045	6.00721	1.33225e-10	2.7127e-09	DCT
gi|51592122|ref|NM_001004037.1|	2.79037	4.04143	5.96487e-08	6.18131e-07	PLA2G1B
gi|115549303|dbj|AK235224.1|	2.78829	5.31397	2.08481e-08	2.41854e-07	FAM3D
A_72_P213502	2.78768	6.14247	1.71876e-09	2.63282e-08	SLC34A3
A_72_P614951	2.78577	9.35544	1.55384e-14	9.50623e-13	SEPP1
A_72_P493123	2.7849	3.8053	3.00988e-13	1.29632e-11	RHOV
A_72_P341373	2.78459	7.20373	6.69342e-08	6.85199e-07	SUCLG2
A_72_P083851	2.78454	4.41754	7.5622e-08	7.65421e-07	INSR
A_72_P146526	2.78405	3.85773	6.72223e-11	1.48681e-09	GCG
A_72_P186246	2.7829	4.45927	6.71692e-10	1.14362e-08	SLC6A19
A_72_P151716	2.77811	5.84513	1.23214e-08	1.51783e-07	TC524348
A_72_P168581	2.7772	5.99244	5.84259e-09	7.78967e-08	TC575032
A_72_P319213	2.77655	10.0281	1.21042e-16	1.52296e-14	CN157302
A_72_P368938	2.77523	7.94087	7.30209e-12	2.07256e-10	MITF
CUST_3813_PI428644611	2.77191	3.73155	6.13712e-06	3.86453e-05	MTUS2
A_72_P591329	2.76958	3.76339	3.09994e-13	1.32654e-11	SERPINB10
OTTSUST00000000695	2.76901	11.5581	1.75009e-09	2.67263e-08	TN-X
A_72_P436249	2.76731	11.687	1.00342e-13	4.90805e-12	TNFRSF21
A_72_P427369	2.76691	4.62962	7.8806e-08	7.93035e-07	TC596240
A_72_P133461	2.76673	3.90485	4.33636e-08	4.6766e-07	BE013176
A_72_P102301	2.76661	3.97968	7.43385e-12	2.09997e-10	HM059032
A_72_P353928	2.76554	4.2461	0.000116142	0.000534482	TC604684
A_72_P476436	2.7652	4.28208	1.99303e-05	0.000110708	LOC100514657
A_72_P307978	2.76514	5.5353	1.14491e-07	1.10756e-06	TC533993
A_72_P360743	2.76106	3.87741	2.4047e-11	5.93549e-10	ENSSSCT00000005552
CUST_8279_PI428644611	2.76009	4.12405	1.16808e-07	1.12834e-06	GRIN3A
A_72_P316243	2.75948	9.371	6.81115e-14	3.49834e-12	UROC1
A_72_P206042	2.75877	9.71863	4.01595e-16	4.25661e-14	FAM84B
A_72_P231312	2.75865	5.53532	4.6969e-07	3.89972e-06	TC564556
CUST_165_PI428639843	2.75809	7.95363	7.74815e-08	7.81869e-07	POU5F1
A_72_P693090	2.757	6.5623	1.1789e-09	1.88374e-08	REEP3
CUST_307_PI428644611	2.75556	4.09081	2.80806e-09	4.06488e-08	A2ML1
A_72_P088906	2.75527	3.9367	2.01573e-11	5.10128e-10	TC527183
A_72_P079651	2.75484	6.31726	1.107e-08	1.37639e-07	TC549909
A_72_P058056	2.75358	5.07812	0.000331963	0.0013586	ENSSSCT00000007654
A_72_P024906	2.7438	3.6396	1.97625e-08	2.30597e-07	TC589807
gi|37798871|gb|CF794306.1|CF794306	2.743	3.95486	2.21498e-08	2.55179e-07	CF794306
A_72_P242492	2.74091	4.39932	1.6813e-09	2.58435e-08	TC535450
A_72_P336943	2.74021	6.98468	3.14206e-08	3.49505e-07	HAPLN3
A_72_P281409	2.73649	5.70029	2.60045e-09	3.7961e-08	MYLIP
A_72_P441659	2.73434	6.71871	2.21881e-07	1.99454e-06	GATA3
A_72_P540528	2.73238	6.66097	1.44461e-09	2.25518e-08	AK390129
A_72_P117001	2.73205	5.80122	3.12118e-09	4.46483e-08	NCAM1
A_72_P560239	2.73205	10.6185	8.19199e-18	1.51046e-15	SEPP1
gi|52351619|gb|AY610049.1|	2.7318	11.0609	5.60725e-16	5.65118e-14	TSPAN7
A_72_P467021	2.73135	5.59105	1.36891e-08	1.66479e-07	ZIC3
A_72_P135486	2.73028	4.34264	2.48504e-07	2.20463e-06	TC540486
A_72_P302044	2.73024	4.13662	4.17733e-09	5.77737e-08	TC590192
A_72_P263192	2.72957	3.80572	0.000102375	0.000477842	TC555430
A_72_P406648	2.7294	7.51318	1.29278e-09	2.04045e-08	CN158350
A_72_P220182	2.72926	4.73682	4.99571e-08	5.27536e-07	LOC100622074
A_72_P374203	2.72867	6.24656	1.3181e-09	2.07714e-08	TC576211
A_72_P030216	2.72842	8.27261	1.52038e-10	3.04616e-09	UROC1
A_72_P265942	2.72829	4.24621	2.35672e-11	5.82786e-10	PEG3
A_72_P349813	2.72816	4.84503	4.17618e-08	4.5246e-07	TC520631
A_72_P219292	2.72135	3.83317	2.98362e-09	4.28492e-08	TC592156
A_72_P348748	2.72117	5.01316	4.1188e-05	0.000212422	PLA1A
A_72_P511065	2.72101	6.28639	2.12249e-08	2.4552e-07	DCT
A_72_P123751	2.72073	7.39499	6.59207e-11	1.46287e-09	GATA3
gi|115552352|dbj|AK232757.1|	2.71971	4.56257	1.74428e-09	2.66477e-08	C8G
A_72_P441289	2.71939	5.10153	1.35333e-05	7.83481e-05	DLK1
CUST_785_PI428644611	2.71872	6.42714	2.87143e-09	4.14162e-08	SALL1
CUST_72_PI428639849	2.7186	10.2909	6.59201e-15	4.56069e-13	GAMT
CUST_3153_PI428644611	2.71378	6.60985	1.76849e-06	1.27802e-05	RAB25
A_72_P632486	2.71236	5.61819	7.64595e-06	4.6971e-05	POSTN
A_72_P195062	2.71114	7.58506	1.24158e-05	7.25161e-05	MXRA5
A_72_P314703	2.71071	5.73452	1.1487e-08	1.42337e-07	KIAA199
A_72_P088281	2.71051	3.55117	2.01216e-09	3.02664e-08	PSP-I
A_72_P258017	2.70752	4.04983	2.23164e-11	5.57366e-10	TC590694
CUST_561_PI428644611	2.70272	8.20984	1.19926e-09	1.9111e-08	UROC1
A_72_P213542	2.69879	6.04989	1.37477e-12	4.92002e-11	DCT
A_72_P177776	2.69584	6.66231	1.33248e-09	2.09814e-08	IRF6
A_72_P414093	2.69582	6.33852	0.000611157	0.00232819	AF038601
A_72_P197137	2.69302	6.57591	6.07492e-05	0.000299931	NAGS
A_72_P124186	2.69294	5.20169	8.16636e-11	1.76333e-09	SYT13
gi|112789585|gb|BP999648.1|BP99...	2.69176	6.50228	8.4279e-11	1.81003e-09	CDH2
gi|10873403|gb|BF079573.1|BF079573	2.69017	7.91603	1.48163e-08	1.78344e-07	TNXB
A_72_P255797	2.68766	3.99019	8.98903e-12	2.48041e-10	LOC100522224
A_72_P540928	2.68758	10.5773	1.11957e-16	1.44967e-14	FAM84B
A_72_P284934	2.68674	4.41596	2.9893e-08	3.34279e-07	DN127668
A_72_P604583	2.68616	12.1853	3.29466e-15	2.55958e-13	SEPP1
A_72_P102916	2.68548	4.91234	3.39578e-10	6.1899e-09	DY406222
A_72_P170771	2.68539	5.94415	2.6362e-12	8.55751e-11	ADCY9
A_72_P561489	2.68211	3.71135	7.15553e-10	1.20598e-08	CKMT2
A_72_P343138	2.68135	4.42312	4.66016e-07	3.87405e-06	TC529332
CUST_47_PI428639846	2.68078	7.90218	2.8254e-06	1.93408e-05	POU5F1
A_72_P587831	2.67888	9.54012	5.24249e-15	3.79995e-13	SEPP1
A_72_P035661	2.6765	4.11707	0.00124278	0.00434204	GATA4
A_72_P063391	2.67609	4.41925	8.28142e-07	6.46532e-06	NTF3
A_72_P203232	2.67525	6.68433	1.80149e-12	6.22986e-11	HPN
A_72_P213187	2.67513	8.48238	2.65388e-09	3.86266e-08	TC534351
A_72_P440501	2.67411	4.22187	2.44006e-06	1.69466e-05	LOC396897
A_72_P416738	2.67345	6.78899	3.60536e-08	3.96629e-07	TC622271
A_72_P444582	2.67161	13.1918	1.69678e-16	2.02657e-14	GSN
A_72_P337358	2.67131	3.99972	1.89596e-07	1.73472e-06	A_72_P337358
A_72_P114051	2.67106	4.1036	3.18283e-07	2.74398e-06	TC597337
A_72_P196867	2.67044	5.72379	1.94661e-11	4.94827e-10	TC526963
A_72_P178571	2.66894	4.55127	1.86075e-05	0.000104187	TC536446
A_72_P370553	2.66818	9.81942	7.90558e-11	1.72001e-09	AK237801
A_72_P235497	2.66808	5.43571	3.93169e-07	3.33144e-06	ADCY9
A_72_P079411	2.66801	6.61652	4.78412e-11	1.10263e-09	VDR
A_72_P064116	2.66646	5.61152	1.68116e-06	1.22233e-05	TC601396
OTTSUST00000000776	2.66627	7.25862	6.33807e-07	5.10349e-06	POU5F1
gi|52694688|ref|NM_001005349.1|	2.66512	5.33993	0.00080394	0.00296001	C1S
gi|13805638|gb|AB050311.1|AB050311	2.66479	6.70667	0.0018409	0.00611866	PLA2G4A
A_72_P118091	2.66298	4.32014	8.97088e-05	0.000424674	TC522358
A_72_P215322	2.66293	5.83638	5.746e-11	1.29816e-09	TC614017
A_72_P636667	2.66214	11.5101	2.30827e-15	1.90033e-13	SEPP1
A_72_P088181	2.66206	4.01614	2.93716e-08	3.29092e-07	VTN
A_72_P084096	2.66164	3.91212	4.42027e-12	1.33984e-10	CX064816
A_72_P097216	2.66146	6.20026	3.03788e-07	2.63377e-06	LOC100737472
gi|47523071|ref|NM_214135.1|	2.65911	3.90348	3.16863e-10	5.84509e-09	IL7
A_72_P340863	2.65881	4.06663	1.80718e-08	2.12919e-07	LOC100517650
A_72_P655519	2.65688	10.5759	1.71524e-18	3.99003e-16	SEPP1
A_72_P049971	2.65447	5.71886	3.07608e-10	5.69801e-09	CKMT1B
A_72_P208537	2.65298	7.29301	4.49944e-10	8.01188e-09	BX676288
CUST_194_PI428639849	2.65075	4.70429	5.25869e-08	5.5268e-07	AWN
A_72_P314458	2.64906	10.8519	1.20643e-10	2.48945e-09	KIF2C
A_72_P071141	2.64771	5.92211	2.28739e-08	2.62463e-07	MERTK
CUST_322_PI428639849	2.64661	11.6696	1.18964e-16	1.51107e-14	SEPP1
A_72_P245247	2.6456	4.34361	1.50856e-06	1.10832e-05	CA780760
A_72_P691858	2.64552	10.5011	1.2578e-11	3.33504e-10	SEPP1
A_72_P560374	2.64549	6.58566	7.33655e-09	9.52133e-08	ACSS2
A_72_P762880	2.64468	8.65863	1.40512e-06	1.03919e-05	MGP
A_72_P206867	2.64059	4.15419	1.06452e-09	1.71745e-08	BP440067
A_72_P255917	2.6405	7.83117	2.41398e-12	8.01285e-11	TC519282
A_72_P024686	2.63992	4.33146	5.3937e-08	5.64941e-07	TC589706
CUST_358_PI428644611	2.63851	7.32189	1.66394e-12	5.79931e-11	RNF182
A_72_P145251	2.6384	5.63097	2.99558e-07	2.6033e-06	FBXL7
CUST_7310_PI428644611	2.63574	5.94253	7.84432e-12	2.19789e-10	SYNGR1
gi|86604374|gb|DQ333199.1|	2.63561	4.42106	8.36151e-08	8.37009e-07	C6
A_72_P212777	2.63512	4.78481	0.000200682	0.000869934	TC534139
A_72_P580097	2.6343	4.66636	1.1399e-05	6.72791e-05	TC558048
A_72_P569714	2.63365	5.49981	7.36448e-09	9.55139e-08	DCN
CUST_2874_PI428644611	2.63336	6.24833	3.16035e-08	3.51344e-07	DCT
A_72_P006376	2.63295	5.17275	4.88872e-09	6.64199e-08	MRAP2
A_72_P006741	2.63276	11.4722	1.68321e-14	1.02507e-12	EW288707
A_72_P228952	2.63258	6.84588	8.79209e-10	1.45304e-08	SUCLG2
A_72_P148611	2.63246	3.91333	5.60285e-07	4.56105e-06	TC617017
A_72_P084771	2.62956	10.0499	1.59666e-17	2.63983e-15	NADK2
A_72_P571639	2.62888	5.88424	3.71002e-08	4.06578e-07	ELOVL2
A_72_P027691	2.62883	11.6739	3.52888e-16	3.79554e-14	SEPP1
A_72_P355073	2.62809	4.35396	0.00240393	0.00772	TC620900
CUST_7447_PI428644611	2.62806	5.89552	3.67165e-06	2.44681e-05	C1QTNF4
A_72_P472073	2.62799	3.53406	2.53178e-05	0.000137272	AOX1
A_72_P006091	2.62626	8.78807	1.60803e-07	1.50184e-06	PLA2G4A
gi|46170001|gb|CN155571.1|CN155571	2.62441	5.79564	1.37631e-10	2.79609e-09	HAPLN3
gi|56711367|ref|NM_001008691.1|	2.62366	4.71341	3.35114e-05	0.000176355	CXCL10
A_72_P473467	2.62186	5.60003	0.000597115	0.00228165	KCNV1
A_72_P025221	2.62111	3.74895	5.71596e-12	1.67669e-10	BLNK
A_72_P358263	2.6209	5.19785	4.26015e-09	5.88174e-08	TC617966
A_72_P085361	2.62009	8.79443	1.54879e-11	4.01872e-10	AK237458
A_72_P122266	2.61936	7.7652	5.56712e-15	3.98329e-13	LYPD6
A_72_P257027	2.61783	11.7841	1.28323e-16	1.59451e-14	SEPP1
A_72_P488239	2.61579	5.92856	2.625e-09	3.82898e-08	TBX3
CUST_6611_PI428644611	2.6138	9.00814	5.01558e-10	8.8249e-09	SDCBP2
A_72_P232382	2.61318	5.25581	0.000384475	0.00154605	DEFB1
CUST_3731_PI428644611	2.6124	8.93403	2.2554e-08	2.59313e-07	SDCBP2
A_72_P177841	2.61048	3.91311	2.40697e-07	2.14393e-06	PLA2G1B
A_72_P302624	2.61034	4.80513	7.99135e-07	6.26576e-06	LMO3
gi|112764814|gb|DB805110.1|DB80...	2.60922	4.871	7.65268e-05	0.000369073	ITGB5
A_72_P045946	2.60909	6.28376	2.79775e-09	4.05289e-08	MAPK4
CUST_50_PI428639855	2.60686	5.07687	0.000360362	0.001461	XM_003482591.1
CUST_2966_PI428644611	2.60608	6.89121	1.06236e-10	2.22626e-09	DOK7
A_72_P418984	2.60565	4.61225	3.23134e-05	0.000170791	TC540937
A_72_P227202	2.60409	5.39184	1.93825e-08	2.26758e-07	TC613147
A_72_P079306	2.60317	3.42539	1.13211e-14	7.24751e-13	TC549744
A_72_P432869	2.60301	5.22658	3.89657e-08	4.24927e-07	BX916524
A_72_P189036	2.60245	8.29415	9.88342e-08	9.71134e-07	SRPX
A_72_P324383	2.60186	4.38898	2.2519e-08	2.59059e-07	TC569231
A_72_P035736	2.60134	4.12091	9.50478e-09	1.20043e-07	EPO
CUST_1915_PI428644611	2.59812	8.51041	0.000125213	0.000571645	C1orf172
A_72_P397718	2.59808	4.20675	4.33525e-08	4.6766e-07	NAALADL2
A_72_P281449	2.59588	4.44143	1.02578e-06	7.85348e-06	TC518892
CUST_5542_PI428644611	2.59538	4.11559	2.28952e-10	4.38097e-09	KALRN
A_72_P434914	2.59531	3.57411	4.23418e-07	3.55986e-06	CV864491
A_72_P146821	2.59243	3.83773	8.61606e-11	1.84721e-09	KMO
A_72_P381158	2.59201	3.84623	5.56361e-10	9.68693e-09	TC606321
A_72_P434119	2.59147	4.60332	8.90936e-05	0.000422011	TF
CUST_2607_PI428644611	2.5901	4.63297	3.36601e-05	0.000176997	CGN
A_72_P084711	2.58837	8.99709	3.37105e-14	1.91318e-12	GPT2
A_72_P246587	2.58834	3.60107	2.12533e-09	3.17875e-08	A_72_P246587
gi|46175804|gb|CN161374.1|CN161374	2.58782	4.23945	1.33331e-08	1.62693e-07	SERPINA5
A_72_P006381	2.58748	7.47914	6.42599e-11	1.42998e-09	TNFRSF21
A_72_P343488	2.58587	8.34951	4.45742e-09	6.12873e-08	TN-X
A_72_P397298	2.58218	5.0203	5.72919e-11	1.29582e-09	TC527872
A_72_P215337	2.57916	6.75188	3.74696e-07	3.18842e-06	DOK7
A_72_P033641	2.57405	12.0929	1.93357e-11	4.91824e-10	ITGB5
A_72_P176366	2.57382	4.41055	1.95043e-07	1.77805e-06	INS
A_72_P642425	2.57176	6.40205	2.41749e-10	4.59944e-09	TC521395
A_72_P219432	2.5704	4.37112	4.14389e-07	3.4935e-06	DOK5
A_72_P261267	2.5703	7.48201	4.88882e-09	6.64199e-08	LOC100525395
A_72_P031151	2.5701	4.39578	3.36065e-06	2.26407e-05	TC535927
A_72_P260237	2.56784	4.2304	8.10223e-07	6.34524e-06	TC549382
A_72_P000776	2.56462	5.05538	0.000196628	0.000854024	TC570539
A_72_P246892	2.56261	4.10694	1.59974e-10	3.18332e-09	TC589883
A_72_P223207	2.56119	3.81096	1.1169e-05	6.60285e-05	SPMI
A_72_P623533	2.56033	8.53535	1.39891e-14	8.69253e-13	REEP3
A_72_P008291	2.5602	5.55619	2.107e-07	1.90559e-06	TC564787
CUST_970_PI428644611	2.56003	5.72892	1.81486e-06	1.3063e-05	NKX2-8
CUST_17_PI428639855	2.55761	4.08198	1.90642e-08	2.23492e-07	BMP6
A_72_P061096	2.55621	4.5863	0.000177689	0.00078092	TC556709
A_72_P299379	2.5555	7.29556	1.11341e-10	2.31783e-09	NTRK2
A_72_P350283	2.55252	6.79258	3.76888e-13	1.56582e-11	FLRT3
A_72_P698912	2.5522	4.40919	1.52885e-06	1.12178e-05	LOC100157816
A_72_P243372	2.55212	3.9605	4.44749e-08	4.77586e-07	CX061707
A_72_P295584	2.5519	4.50258	6.5165e-09	8.59083e-08	TC584613
CUST_2968_PI428644611	2.55128	8.29753	6.47769e-14	3.33994e-12	SLC7A4
A_72_P288134	2.54961	5.12416	1.43857e-08	1.73841e-07	LOC396897
A_72_P328613	2.54908	4.16627	3.31857e-10	6.06853e-09	TC604721
A_72_P081991	2.54856	3.64792	4.71095e-07	3.91058e-06	AK352062
A_72_P001666	2.54728	7.44103	9.05854e-08	8.98912e-07	DR066068
A_72_P489114	2.54622	8.2251	4.35938e-10	7.79023e-09	TTC13
A_72_P247652	2.5452	5.65716	1.42598e-06	1.05384e-05	EW670796
CUST_4869_PI428644611	2.54478	7.60803	3.55152e-08	3.91245e-07	HAPLN3
gi|52346219|ref|NM_001005154.1|	2.54447	4.88849	5.24497e-06	3.3647e-05	MYC
A_72_P473852	2.54438	4.16518	1.23054e-06	9.21315e-06	PAG1
A_72_P565354	2.54279	5.64597	1.58122e-08	1.88629e-07	POSTN
A_72_P009841	2.54225	5.13812	6.35406e-05	0.000312036	TC612492
A_72_P134106	2.54174	8.70555	3.43093e-12	1.07498e-10	AK235459
A_72_P393768	2.54128	4.54591	1.90694e-06	1.36345e-05	TC600572
A_72_P405778	2.54074	3.67503	3.55018e-11	8.45513e-10	TC593040
CUST_5106_PI428644611	2.54024	5.74556	0.000116459	0.000535776	C1QL2
A_72_P040716	2.53925	7.93504	4.71084e-10	8.34006e-09	A1BG
gi|40797334|gb|CK450120.1|CK450120	2.53845	8.22414	1.74243e-08	2.06333e-07	SRPX
CUST_66_PI428639846	2.53838	6.15053	2.76321e-08	3.11521e-07	HSD11B2
A_72_P167041	2.53773	6.44531	3.46729e-13	1.45878e-11	SLC1A3
A_72_P190106	2.53747	3.30847	1.53503e-10	3.07091e-09	A_72_P190106
A_72_P108386	2.53405	7.18144	3.64746e-12	1.13571e-10	COL27A1
CUST_7611_PI428644611	2.53349	7.00193	2.27984e-07	2.04297e-06	PALM3
A_72_P269319	2.53188	4.57601	3.92998e-08	4.2822e-07	A_72_P269319
A_72_P579078	2.53114	9.02524	2.3064e-11	5.72821e-10	REEP3
A_72_P227527	2.52786	4.14178	1.30748e-10	2.67122e-09	CKM
A_72_P304519	2.52711	7.22498	1.87907e-12	6.44246e-11	TC525443
A_72_P169661	2.52706	4.93871	6.49822e-05	0.000318316	CJ023709
A_72_P036031	2.52592	5.49371	2.65668e-07	2.33875e-06	C2
A_72_P492214	2.52409	4.6131	5.47633e-07	4.47262e-06	PRSS35
CUST_149_PI428639852	2.52138	12.8769	1.95823e-14	1.17821e-12	AK398131.1
A_72_P103666	2.521	4.30872	2.02111e-10	3.92557e-09	TC542515
A_72_P043821	2.52065	4.81313	1.73483e-06	1.25679e-05	TC545299
A_72_P329098	2.51919	4.17725	1.78537e-09	2.71821e-08	CF795103
A_72_P189521	2.5175	5.92104	1.48734e-10	2.98595e-09	AJ685593
A_72_P279749	2.51692	4.70064	0.000320943	0.00131868	LIFR
A_72_P040301	2.51623	4.90886	1.54343e-07	1.44777e-06	TC608567
A_72_P363183	2.51558	4.86654	6.96076e-05	0.00033824	TC585445
A_72_P386863	2.51402	5.52711	8.50326e-06	5.169e-05	TC614910
CUST_7667_PI428644611	2.51365	5.10885	6.884e-05	0.000335161	APO4
CUST_5301_PI428644611	2.51301	5.02008	1.09203e-05	6.47017e-05	HSD11B1
A_72_P017956	2.51293	7.34412	4.35626e-08	4.69258e-07	TC595870
gi|2058661|gb|U91518.1|SSU91518	2.5115	5.07919	0.000167209	0.000739821	LIFR
gi|113205711|ref|NM_001044567.1|	2.51141	10.332	4.30119e-10	7.7e-09	GATA3
gi|47575892|ref|NM_001001268.1|	2.51075	4.68862	8.36029e-05	0.000399073	HAS3
A_72_P008176	2.50817	3.82089	3.3218e-06	2.24016e-05	TC564737
A_72_P130611	2.50726	6.09727	5.509e-06	3.5085e-05	TC543767
A_72_P197517	2.50588	7.69724	9.77868e-09	1.23075e-07	TC544049
gi|40432167|gb|BP442100.1|BP442100	2.50424	8.72512	1.52818e-13	7.17651e-12	LOC100736946
A_72_P749046	2.503	5.38757	1.79343e-08	2.11547e-07	STAR
A_72_P491443	2.50078	3.81321	2.31567e-11	5.74055e-10	EW533828
A_72_P465636	2.50077	8.32098	3.78582e-07	3.21943e-06	SRPX
A_72_P012726	2.50018	6.61107	9.52144e-08	9.39638e-07	CX060777
OTTSUST00000000641	2.50001	5.58846	7.65468e-07	6.0349e-06	OTTSUST00000000641
OTTSUST00000000869	2.49866	4.1913	2.12432e-06	1.49932e-05	OTTSUST00000000869
A_72_P202417	2.49826	3.23761	6.93444e-13	2.67554e-11	ENSSSCG00000015296
CUST_1571_PI428644611	2.49637	5.04191	2.95042e-05	0.000157357	SH3GL2
A_72_P373863	2.49617	9.04481	3.29106e-13	1.39342e-11	XR_135251.1
A_72_P221187	2.4957	8.75105	1.72948e-08	2.0497e-07	LOC100524242
A_72_P708960	2.49516	7.36506	3.92593e-12	1.21017e-10	RNF182
gi|40833279|gb|CK461998.1|CK461998	2.4938	3.66512	7.15328e-12	2.04161e-10	C4BPB
A_72_P391748	2.49028	9.32036	2.42326e-11	5.97395e-10	A_72_P391748
A_72_P293074	2.48675	8.35915	7.46543e-10	1.25188e-08	SRPX
A_72_P300744	2.48604	4.85334	3.86436e-07	3.27926e-06	TC565333
A_72_P102076	2.48462	4.11779	0.00015121	0.000677053	TC618384
A_72_P617583	2.48203	4.83592	1.39649e-07	1.32468e-06	EV935355
CUST_8361_PI428644611	2.4818	4.04463	4.04265e-08	4.39539e-07	GCG
A_72_P063836	2.4803	9.55339	9.43588e-12	2.58766e-10	AKR7A2
A_72_P076976	2.47879	8.68821	2.7614e-13	1.20356e-11	TC618978
gi|46173404|gb|CN158974.1|CN158974	2.47773	4.09383	1.39548e-06	1.03299e-05	CN158974
CUST_25_PI428639852	2.47675	4.7457	2.78014e-06	1.90734e-05	TAS1R3
A_72_P021801	2.47642	4.99993	1.21972e-06	9.1373e-06	TC566508
A_72_P449975	2.4762	4.41342	2.48416e-05	0.000134918	R3HDML
A_72_P047476	2.47416	6.70444	3.51648e-08	3.88025e-07	TC552999
CUST_7998_PI428644611	2.47158	8.24624	8.59668e-15	5.75187e-13	SMYD3
A_72_P155926	2.47143	5.15619	3.5187e-08	3.88163e-07	TC625260
A_72_P088846	2.47118	7.79435	1.04663e-08	1.31028e-07	TC527130
A_72_P423929	2.4699	4.68741	1.38508e-05	7.99692e-05	TC619308
A_72_P441539	2.46819	3.56912	0.000180703	0.000793124	APOA4
CUST_4818_PI428644611	2.46818	3.26993	3.68978e-08	4.04692e-07	C21orf62
A_72_P202247	2.46816	5.35391	9.96268e-10	1.62369e-08	TC542111
CUST_2159_PI428644611	2.46813	7.5112	0.00158614	0.00537047	CORO2A
A_72_P151996	2.46643	4.39345	1.98516e-09	2.99278e-08	RAB3B
A_72_P093681	2.46605	3.2524	2.37813e-10	4.53749e-09	AK345473
A_72_P448870	2.46595	11.1276	7.64935e-12	2.1508e-10	PEMT
A_72_P017951	2.46583	5.04135	5.82201e-08	6.05051e-07	AK348406
A_72_P113621	2.46358	4.94956	2.59853e-09	3.79591e-08	TC597109
CUST_2128_PI428644611	2.46133	5.11082	8.3237e-07	6.49453e-06	KATNAL2
A_72_P205517	2.46115	7.64076	8.87269e-16	8.39256e-14	BX921069
A_72_P650581	2.45926	4.95399	5.84206e-08	6.06819e-07	POSTN
A_72_P216492	2.45766	7.39154	2.75846e-07	2.41613e-06	PKIB
A_72_P256142	2.45642	7.09943	9.16208e-06	5.53167e-05	TC519410
A_72_P176151	2.45633	4.04493	2.04671e-07	1.85693e-06	LOC100628107
A_72_P708684	2.45599	5.7782	7.89352e-07	6.19634e-06	UGT1A6
A_72_P388493	2.45598	5.15483	3.34169e-07	2.8698e-06	TC587939
A_72_P177421	2.45271	10.2021	1.18157e-09	1.88553e-08	GATA3
A_72_P134846	2.45169	7.28667	5.26017e-07	4.32254e-06	TC552435
A_72_P000746	2.45084	4.77485	6.22805e-05	0.000306621	TC536953
A_72_P376608	2.44871	7.67485	2.32133e-09	3.43868e-08	CK454133
A_72_P363858	2.44798	5.71784	5.30177e-08	5.56477e-07	AK236087
A_72_P350583	2.44773	4.2719	0.00011787	0.000541335	TC573409
CUST_8280_PI428644611	2.44743	6.04079	6.6237e-08	6.79193e-07	COLGALT2
A_72_P295379	2.44697	8.61071	3.22988e-10	5.92801e-09	TC581678
A_72_P331063	2.44514	6.14563	4.60848e-06	2.99821e-05	AK233001
A_72_P194817	2.44231	7.7579	1.84884e-07	1.6982e-06	PRKCH
CUST_2705_PI428644611	2.44125	4.32503	0.000137336	0.00062132	FBP2
A_72_P164971	2.44095	4.37583	1.30705e-06	9.73677e-06	AK396667
A_72_P327903	2.44053	4.51951	7.39029e-09	9.57555e-08	TC604274
A_72_P000966	2.43942	5.62518	1.18328e-06	8.89926e-06	TC564311
A_72_P035731	2.43713	5.61666	0.000281333	0.00117376	DLK1
CUST_221_PI428639852	2.4364	4.68807	8.50786e-08	8.51232e-07	AK398270.1
CUST_267_PI428639849	2.43633	5.98414	5.26277e-08	5.52964e-07	HSD11B1
A_72_P704336	2.43161	3.97242	7.94282e-11	1.7253e-09	HNF4A
A_72_P072951	2.43131	6.85742	1.38613e-07	1.3161e-06	TC551903
A_72_P324288	2.42957	4.74737	4.80574e-06	3.11237e-05	TC569182
CUST_213_PI428639849	2.42566	5.43995	2.16354e-05	0.000119105	SYCP3
A_72_P051446	2.42563	6.03388	0.000521316	0.00202175	GLDC
gi|7052738|gb|AW482632.1|AW482632	2.42204	4.63256	4.60156e-07	3.83649e-06	MSLN
A_72_P252257	2.42172	3.74396	6.95381e-07	5.53139e-06	TC541175
gi|115553173|dbj|AK232971.1|	2.42122	5.96054	3.80027e-06	2.52453e-05	SERPIND1
A_72_P208757	2.42071	6.796	1.34456e-08	1.63717e-07	FXYD2
A_72_P134456	2.42049	4.06582	4.28363e-10	7.672e-09	EW120461
A_72_P339888	2.41758	10.5703	6.99099e-16	6.83903e-14	PTGR1
A_72_P540058	2.41714	5.04364	7.10627e-08	7.23852e-07	PLA1A
OTTSUST00000000643	2.41706	5.34202	3.00392e-06	2.043e-05	OTTSUST00000000643
CUST_1879_PI428644611	2.41503	4.12828	5.12361e-08	5.40187e-07	PAG1
A_72_P502451	2.41475	10.6956	1.67583e-16	2.00754e-14	PTGR1
CUST_1918_PI428644611	2.41379	5.75919	4.23551e-08	4.57525e-07	C14orf37
A_72_P102096	2.41305	5.83051	1.73751e-05	9.7956e-05	TC609736
A_72_P165616	2.41287	5.43755	8.08742e-06	4.93873e-05	SAA2
A_72_P100131	2.41196	4.84769	4.23169e-07	3.55851e-06	TAS1R3
A_72_P617837	2.41161	4.16048	3.32997e-08	3.68971e-07	SLC26A3
CUST_541_PI428644611	2.41063	7.06306	4.3776e-08	4.71219e-07	ENPP5
A_72_P189196	2.41057	6.24609	8.18754e-09	1.04863e-07	TC567393
A_72_P297474	2.40964	5.44575	2.39566e-07	2.13481e-06	LOC100737308
A_72_P236222	2.40931	8.79457	3.53823e-10	6.44369e-09	REEP3
A_72_P014346	2.40821	6.19655	6.05572e-09	8.04167e-08	TC521256
A_72_P442539	2.40479	4.14822	4.27412e-05	0.000219725	TC558577
CUST_154_PI428639846	2.40467	4.84465	1.71093e-05	9.66075e-05	WNT4
gi|47523673|ref|NM_214308.1|	2.40353	13.2851	4.69185e-09	6.40046e-08	APOE
A_72_P022716	2.40277	4.58166	7.16632e-09	9.3246e-08	TC538468
CUST_7035_PI428644611	2.40166	10.4472	4.36069e-13	1.78036e-11	CST6
A_72_P126896	2.40005	3.82673	8.13859e-12	2.26764e-10	TC536912
A_72_P310368	2.39984	4.39579	3.56768e-09	5.03515e-08	TC579335
A_72_P300964	2.3987	5.90877	5.53815e-09	7.42335e-08	AK350895
A_72_P232502	2.39801	4.18246	3.11578e-09	4.4587e-08	C6
A_72_P647286	2.39588	6.81629	1.05457e-07	1.02888e-06	REEP3
A_72_P302754	2.39539	4.99528	0.000790113	0.00291205	GAD2
A_72_P288479	2.39513	9.5087	2.22271e-16	2.51223e-14	LOC100522869
A_72_P624506	2.3944	7.12262	7.91036e-05	0.000380182	P4HA1
A_72_P370268	2.39335	6.7089	3.85812e-08	4.21423e-07	DR082251
CUST_4485_PI428644611	2.39286	4.37154	4.5921e-06	2.98853e-05	RASSF6
CUST_2854_PI428644611	2.39268	7.75731	8.31014e-08	8.32909e-07	MYCN
CUST_138_PI428639843	2.39207	7.81388	1.08068e-08	1.35038e-07	MYCN
A_72_P125626	2.39088	6.54114	2.03238e-06	1.44053e-05	ADAMTS5
A_72_P352598	2.39064	5.26944	1.46271e-07	1.37978e-06	FUNDC2
CUST_7986_PI428644611	2.38856	7.25197	7.36711e-13	2.82342e-11	SEMA6A
A_72_P136821	2.38781	3.51779	0.000103817	0.000483564	BQ600255
A_72_P321058	2.38738	4.11659	0.000314405	0.00129594	AQP9
A_72_P266092	2.38678	6.71254	2.04339e-06	1.44807e-05	SEMA5A
A_72_P130531	2.38677	4.22865	6.5043e-06	4.06949e-05	TC543714
CUST_4356_PI428644611	2.38644	4.40341	3.39504e-07	2.9125e-06	MSLN
A_72_P280439	2.38563	3.88143	4.80992e-06	3.11458e-05	TC523495
A_72_P336083	2.38307	5.33818	2.55046e-10	4.82946e-09	A_72_P336083
A_72_P382293	2.38222	5.68402	2.60056e-10	4.90911e-09	GRB7
A_72_P006676	2.38194	6.61375	3.85098e-06	2.55525e-05	TC594134
A_72_P325728	2.3816	3.62208	4.93519e-09	6.69817e-08	TC599048
CUST_1189_PI428644611	2.38119	6.52354	9.99631e-10	1.62785e-08	GPT2
A_72_P412698	2.37577	5.4868	2.46875e-07	2.19115e-06	TRPC4
A_72_P123806	2.37502	5.03949	8.55671e-06	5.19913e-05	LOC100520977
A_72_P382048	2.37442	5.38383	6.18129e-08	6.37093e-07	SYNGR1
CUST_8109_PI428644611	2.37432	9.41848	2.09033e-15	1.75707e-13	PTGR1
A_72_P396758	2.3739	3.4541	1.38798e-05	8.01138e-05	OTC
A_72_P344983	2.37369	4.64108	6.61219e-05	0.000323423	TC548603
CUST_602_PI428644611	2.37285	13.3316	3.67636e-08	4.03332e-07	APOE
CUST_199_PI428639849	2.37214	3.93882	2.09379e-06	1.48064e-05	PSP-I
A_72_P491531	2.37161	6.55025	5.50411e-06	3.50733e-05	PKIB
A_72_P536621	2.37096	7.72044	3.34113e-13	1.41015e-11	HAPLN3
A_72_P636378	2.37071	5.83644	1.96433e-06	1.39964e-05	ELOVL2
A_72_P167521	2.37	4.37134	7.30473e-08	7.42178e-07	TC594667
A_72_P172391	2.36853	5.25167	1.41149e-07	1.33637e-06	TC520289
A_72_P125231	2.3673	4.63344	2.21298e-06	1.55149e-05	CN161900
A_72_P182091	2.36608	6.12111	2.25551e-07	2.02383e-06	A_72_P182091
A_72_P207682	2.36545	5.31664	9.13778e-09	1.15847e-07	TC547546
A_72_P035496	2.36245	6.15238	4.41349e-06	2.88496e-05	HSD11B1
A_72_P303964	2.36137	6.24222	0.0014038	0.00483453	TC532461
A_72_P415723	2.36072	7.24976	6.12606e-05	0.000302083	CRABP1
A_72_P401223	2.35958	9.10161	3.61915e-15	2.76347e-13	TMEM59
A_72_P360123	2.35906	4.29389	0.000125344	0.000572089	LOC100518506
A_72_P680824	2.35891	5.20799	4.57622e-08	4.89177e-07	ELOVL2
A_72_P065116	2.3588	3.44714	1.92498e-10	3.75893e-09	TC566863
A_72_P404828	2.35601	9.03778	2.41477e-13	1.07472e-11	CLDN1
A_72_P399318	2.35552	5.77879	3.1512e-10	5.81563e-09	AJ958069
A_72_P548991	2.35537	7.27498	9.86316e-08	9.69381e-07	PKIB
A_72_P183836	2.35524	5.29184	2.21776e-07	1.99404e-06	TC607087
A_72_P315928	2.35221	4.62254	3.74316e-08	4.09649e-07	DY421757
CUST_5498_PI428644611	2.35187	6.50469	2.90877e-07	2.53668e-06	PALM3
CUST_140_PI428639846	2.35089	4.10631	3.79128e-06	2.51982e-05	TNP1
A_72_P384678	2.34982	6.11789	1.78454e-06	1.28813e-05	TC569600
A_72_P428089	2.34898	7.74683	1.65748e-07	1.54069e-06	TC528389
A_72_P334668	2.34814	7.09589	3.22758e-10	5.92651e-09	RALGAPA2
CUST_466_PI428639852	2.34786	11.8626	2.11215e-13	9.63619e-12	AK351211.1
A_72_P062411	2.34709	4.09406	5.05111e-08	5.32823e-07	EV940068
A_72_P722238	2.34503	4.25667	1.22886e-09	1.95189e-08	SMPX
A_72_P286604	2.34378	3.51591	2.25454e-08	2.59288e-07	TC581970
CUST_7166_PI428644611	2.34258	8.69106	4.13191e-11	9.6736e-10	C1orf115
A_72_P257342	2.34199	5.37189	6.11539e-08	6.31462e-07	DY428738
A_72_P581737	2.34176	6.51994	1.53438e-07	1.44113e-06	PKIB
CUST_2622_PI428644611	2.34159	5.84113	3.22744e-09	4.60532e-08	PCP4L1
A_72_P009786	2.34152	6.88585	5.06625e-06	3.26418e-05	NPY
A_72_P363958	2.34036	3.66147	9.31146e-06	5.60917e-05	TC545712
A_72_P311603	2.33926	4.31157	2.52284e-05	0.000136888	TC565601
A_72_P312678	2.33699	3.76536	9.82038e-07	7.54316e-06	CYLC1
A_72_P417804	2.33695	4.37854	1.27919e-06	9.54524e-06	TC563956
A_72_P035866	2.33553	9.78209	9.43622e-10	1.54427e-08	PEMT
CUST_1484_PI428644611	2.33509	4.66262	1.09222e-08	1.36182e-07	C8G
A_72_P406428	2.33358	9.74784	1.21248e-12	4.3863e-11	SERINC2
A_72_P022961	2.33248	5.86676	0.000660808	0.00249054	TC538400
A_72_P258487	2.32922	8.80594	4.26466e-11	9.95478e-10	ZNF467
A_72_P420479	2.3283	5.08092	2.07746e-06	1.46961e-05	TC576389
A_72_P156096	2.32668	4.17046	2.92189e-10	5.44516e-09	TC625368
A_72_P413313	2.32616	8.59787	2.66644e-12	8.62465e-11	ENSSSCT00000031264
A_72_P207452	2.32597	4.35828	1.81981e-06	1.30934e-05	TC547401
A_72_P479593	2.32459	3.28979	2.81677e-14	1.63573e-12	LOC100156174
A_72_P551926	2.32422	6.8957	3.40599e-11	8.15055e-10	TC538817
A_72_P232652	2.32325	11.0957	2.78701e-20	1.25294e-17	PTGR1
A_72_P132451	2.32252	4.91688	0.000168753	0.000745747	CK452454
CUST_6809_PI428644611	2.32145	5.05779	0.000395184	0.00158276	C5orf58
gi|54536233|gb|CJ026374.1|CJ026374	2.32138	6.29127	5.40461e-06	3.45438e-05	NTRK2
A_72_P518589	2.31991	7.57117	1.05224e-09	1.70105e-08	UGT1A6
A_72_P282064	2.31942	4.56102	2.92711e-05	0.000156239	TC572510
A_72_P108091	2.31883	5.09155	1.01244e-08	1.27067e-07	AK347067
CUST_5334_PI428644611	2.31689	4.47574	5.54202e-06	3.52586e-05	ZNF713
CUST_36_PI428639843	2.31606	5.36422	3.63036e-07	3.09711e-06	MYC
gi|47523077|ref|NM_214139.1|	2.31502	4.27317	2.57118e-05	0.000139134	CLC-5
A_72_P348518	2.31398	6.74587	4.3047e-09	5.92892e-08	TC552417
A_72_P005696	2.31229	5.3619	6.20332e-10	1.06616e-08	A_72_P005696
A_72_P086176	2.31224	8.30713	5.26419e-11	1.20015e-09	AK232882
A_72_P344038	2.31182	6.75564	1.01543e-16	1.33646e-14	CEBPA
A_72_P154996	2.31157	5.75515	3.00095e-08	3.3513e-07	TC526538
CUST_3515_PI428644611	2.30963	6.03342	5.35464e-10	9.35974e-09	BAMBI
A_72_P271759	2.30958	4.26142	4.31565e-08	4.6593e-07	TC629577
A_72_P151621	2.30953	9.76938	7.41575e-15	5.02901e-13	LHFPL2
CUST_6646_PI428644611	2.30953	4.24496	1.03108e-06	7.87902e-06	SLC38A11
CUST_8138_PI428644611	2.30709	5.96929	9.52409e-06	5.72175e-05	GRB7
A_72_P173686	2.30658	5.41133	3.08124e-10	5.69965e-09	TC604838
A_72_P426649	2.3028	7.53617	4.44172e-12	1.34431e-10	CHODL
A_72_P200077	2.30236	5.03304	6.1279e-06	3.85933e-05	TC578333
A_72_P581862	2.30222	3.93534	1.80952e-06	1.30357e-05	CA3
A_72_P276639	2.30201	5.67029	4.63779e-14	2.52466e-12	EW011210
A_72_P416608	2.30128	4.67498	1.09295e-08	1.36188e-07	TC530863
A_72_P329348	2.30099	4.5657	2.04528e-07	1.85606e-06	TC605999
A_72_P501100	2.30002	8.51428	0.000158108	0.000704443	PKIB
CUST_8008_PI428644611	2.29807	4.83206	1.64742e-06	1.20064e-05	UGT8
A_72_P377003	2.29793	7.80123	6.09423e-11	1.36374e-09	AK239021
A_72_P344508	2.2977	6.89146	8.55316e-09	1.09196e-07	PHLDB2
A_72_P185006	2.29475	4.50335	1.71712e-06	1.24486e-05	TC521159
A_72_P027411	2.29391	3.38227	1.26306e-09	1.99907e-08	TC556284
A_72_P379523	2.29377	4.47015	0.000616132	0.00234447	CHST9
A_72_P213807	2.29323	4.01304	6.07352e-09	8.06263e-08	SYT6
A_72_P002941	2.29302	4.91969	4.35109e-05	0.000223309	TC554609
CUST_2122_PI428644611	2.28825	4.36909	2.71386e-05	0.000146005	FNDC1
A_72_P774158	2.28762	4.71991	3.27242e-05	0.000172734	A_72_P774158
CUST_2317_PI428644611	2.28553	4.39194	5.11725e-10	8.97616e-09	ONECUT1
A_72_P145761	2.28271	4.75447	0.000726687	0.00270469	AK397100
antisens_OTTSUST00000000889	2.28239	3.7955	1.54344e-10	3.0831e-09	antisens_OTTSUST00000000889
A_72_P303889	2.28233	6.65086	6.2735e-11	1.39966e-09	AKAP12
A_72_P138296	2.28231	6.84525	1.83433e-07	1.68798e-06	A_72_P138296
CUST_418_PI428639852	2.28229	3.85461	2.95637e-07	2.57147e-06	AK351307.1
A_72_P201592	2.28159	5.53043	2.84467e-07	2.4862e-06	AK345415
A_72_P147831	2.2768	5.05702	1.87408e-08	2.19958e-07	POSTN
A_72_P213957	2.27654	6.62388	9.30408e-08	9.20538e-07	MFSD6L
A_72_P316858	2.27458	3.77077	1.85645e-06	1.33187e-05	CX057885
A_72_P154616	2.27373	4.83545	6.90413e-06	4.29346e-05	LOC100519123
A_72_P426844	2.27073	3.68013	3.1836e-08	3.53732e-07	TC536229
A_72_P205412	2.27035	4.53462	7.3349e-06	4.52477e-05	CK461286
A_72_P001941	2.27025	8.10464	6.26218e-09	8.27463e-08	PHLDB2
CUST_26_PI427286967	2.26484	3.38995	2.55098e-09	3.73326e-08	BX915330.2
A_72_P304936	2.26453	11.6098	5.89935e-11	1.3283e-09	FN1
A_72_P234957	2.26384	7.5089	4.27628e-09	5.89995e-08	TC620021
CUST_8405_PI428644611	2.26372	6.20936	1.44942e-08	1.7494e-07	SMTNL2
A_72_P208412	2.26354	3.26905	1.03759e-13	5.05666e-12	A_72_P208412
A_72_P444563	2.26329	9.3915	1.54522e-14	9.47174e-13	A_72_P444563
gi|113205657|ref|NM_001044552.1|	2.26226	5.56395	1.26904e-05	7.3977e-05	SAA2
A_72_P360118	2.26119	4.79966	2.98066e-05	0.000158758	TC571059
gi|84096487|gb|DR120948.1|DR120948	2.26118	5.15466	2.70849e-07	2.376e-06	TRPC4
A_72_P228472	2.26097	4.47789	2.33328e-05	0.000127659	TC535003
A_72_P289434	2.26067	6.68084	5.47476e-08	5.72831e-07	DB803423
A_72_P563459	2.2598	4.24599	1.85876e-06	1.33305e-05	LCN2
CUST_5626_PI428644611	2.25959	5.28954	1.18849e-09	1.89529e-08	TP53I11
A_72_P134351	2.25804	4.14896	7.65339e-05	0.000369073	TC620962
A_72_P160811	2.25793	5.23063	6.5549e-07	5.24851e-06	TC523781
A_72_P028121	2.25725	4.01522	1.72142e-10	3.40296e-09	LOC100622939
A_72_P223352	2.25599	5.62846	0.000105884	0.000492046	HMGCS2
CUST_3639_PI428644611	2.25545	7.12089	7.04524e-11	1.55306e-09	GRK4
A_72_P284129	2.25418	7.50489	4.47523e-08	4.80307e-07	FRMD4A
CUST_4203_PI428644611	2.25066	4.22868	4.41234e-10	7.87783e-09	ENSSSCT00000009632
A_72_P630113	2.24996	6.19913	0.000132426	0.000601897	FILIP1L
A_72_P286139	2.24981	7.03991	1.41311e-07	1.33759e-06	BX918173
CUST_2596_PI428644611	2.24927	4.09571	1.68194e-07	1.5614e-06	IDO1
CUST_4270_PI428644611	2.2486	7.92846	2.23872e-11	5.58787e-10	EFNA1
A_72_P592239	2.24745	4.70372	8.08374e-09	1.03766e-07	MYC
gi|84096480|gb|DR120941.1|DR120941	2.24594	8.02687	3.83589e-09	5.36073e-08	CLDN10
A_72_P681006	2.24407	6.88145	5.35842e-06	3.42814e-05	P4HA1
A_72_P473733	2.24284	8.71393	7.7091e-06	4.73081e-05	S100A16
A_72_P307788	2.24141	5.47228	0.000196937	0.000854996	TC533925
A_72_P058691	2.24135	4.27671	8.62453e-07	6.70441e-06	TC518327
A_72_P152396	2.23949	8.87975	1.46719e-12	5.18586e-11	CCDC92
A_72_P061216	2.23935	4.37995	0.000108076	0.000500839	TC556570
A_72_P157266	2.23799	5.25413	0.000292903	0.00121734	TC624902
A_72_P637879	2.23538	7.65661	2.3695e-06	1.65081e-05	PKIB
A_72_P378523	2.23397	8.57133	1.46627e-09	2.28454e-08	SUSD3
A_72_P479383	2.23174	4.674	0.000278529	0.00116364	AMN
A_72_P466893	2.23112	5.43921	7.46394e-06	4.59375e-05	IGSF1
gi|59789254|gb|DN110813.1|DN110813	2.23021	7.70447	1.32982e-05	7.71233e-05	LOC100516921
A_72_P511080	2.23007	6.05362	5.31738e-06	3.40292e-05	P2RY2
A_72_P299839	2.22849	9.99934	2.76681e-08	3.11839e-07	EFNB2
CUST_28_PI428639852	2.2273	6.0539	9.58158e-06	5.75369e-05	HSD11B1
CUST_3309_PI428644611	2.22718	6.15036	0.00160198	0.00541314	SLC46A3
A_72_P386558	2.22485	7.94338	3.53472e-11	8.42332e-10	TC566041
A_72_P377808	2.22427	3.81121	1.08761e-07	1.05802e-06	AK348308
A_72_P366003	2.22298	4.14782	1.46863e-08	1.77045e-07	TC606564
A_72_P297809	2.22175	9.53903	1.49433e-12	5.26781e-11	SYNGR1
A_72_P395308	2.21986	4.52127	7.01422e-05	0.000340548	LOC100037955
A_72_P367853	2.21948	4.83518	2.26058e-07	2.02753e-06	TC582443
A_72_P494306	2.2185	6.14185	7.61243e-08	7.70311e-07	TC596390
A_72_P177816	2.21736	4.31426	5.91063e-06	3.73807e-05	MMP7
antisens_OTTSUST00000000888	2.21626	4.047	7.06827e-06	4.37987e-05	antisens_OTTSUST00000000888
A_72_P398448	2.21625	4.82107	1.35854e-05	7.86067e-05	LOC100523351
A_72_P055721	2.21495	6.22286	1.03137e-06	7.87971e-06	TC528010
A_72_P183646	2.21482	3.5288	7.12974e-09	9.28305e-08	TC576296
A_72_P378263	2.21388	9.76192	1.12127e-08	1.39197e-07	XR_131435.1
A_72_P165831	2.21344	5.34452	7.12651e-09	9.28305e-08	MYC
CUST_821_PI428639852	2.21095	4.76498	1.09187e-06	8.28498e-06	AB162128.1
A_72_P161961	2.21024	6.28756	2.0047e-06	1.42393e-05	A_72_P161961
CUST_198_PI428639849	2.20905	3.91704	5.00152e-06	3.22737e-05	PSP-II
A_72_P404583	2.20768	3.82584	1.35119e-06	1.00339e-05	FANK1
A_72_P735653	2.20761	6.95817	1.94144e-08	2.27065e-07	UGT1A6
A_72_P257827	2.20753	5.59118	6.93392e-07	5.51667e-06	TC590584
A_72_P239612	2.20573	4.70865	8.72878e-06	5.28762e-05	TC596800
A_72_P056866	2.20438	8.92163	3.59024e-09	5.06342e-08	AKAP12
A_72_P039906	2.20432	8.65148	0.000236203	0.00100657	BDH1
A_72_P130326	2.20364	3.59988	7.92184e-10	1.32274e-08	TC543646
A_72_P405343	2.20338	4.57843	1.67292e-06	1.21767e-05	TC592795
A_72_P079266	2.20119	11.0508	9.4244e-13	3.50772e-11	ABCA1
A_72_P112901	2.20117	5.92627	1.68084e-06	1.22233e-05	TC604059
A_72_P153046	2.19992	4.55791	5.5177e-08	5.76721e-07	TC623089
CUST_1634_PI428644611	2.19911	4.19235	3.26806e-09	4.65167e-08	ZSWIM5
A_72_P458477	2.19894	5.69102	5.11569e-07	4.22028e-06	HAMP
A_72_P118816	2.19858	4.33165	0.000960234	0.00346281	LOC100522231
CUST_7044_PI428644611	2.19854	6.20359	4.88958e-06	3.16053e-05	ADAMTS15
CUST_91_PI428639852	2.19776	6.02984	3.2679e-07	2.81006e-06	AK398247.1
A_72_P233812	2.1974	4.42347	7.60939e-09	9.82761e-08	TC573441
A_72_P311438	2.19714	5.73452	2.73052e-06	1.87684e-05	TC565496
A_72_P371063	2.19667	9.17156	9.89124e-13	3.65766e-11	GPC3
A_72_P115846	2.19654	4.99646	3.59071e-06	2.39926e-05	TC557924
A_72_P154751	2.19646	6.85218	4.98841e-09	6.75664e-08	TC526393
A_72_P047846	2.19633	4.27214	0.00208554	0.00682683	TC605009
A_72_P294599	2.19564	4.13855	5.48261e-06	3.4953e-05	TC605573
A_72_P395558	2.19553	8.89413	4.39498e-15	3.2498e-13	DCHS1
A_72_P198007	2.19538	7.06042	2.04886e-07	1.85847e-06	TC544300
CUST_7710_PI428644611	2.19524	6.48113	8.98887e-08	8.93106e-07	HAND1
A_72_P322308	2.19391	12.3624	5.49595e-12	1.62167e-10	GPRC5B
A_72_P178791	2.18989	7.50209	5.01259e-10	8.82352e-09	PM20D1
A_72_P326108	2.18722	7.67489	5.81274e-10	1.00681e-08	UGT1A1
A_72_P171701	2.18678	4.98049	3.08642e-06	2.09342e-05	TC605015
A_72_P332113	2.1858	4.29366	0.000110018	0.000508833	AJ961833
A_72_P773672	2.18536	4.23707	2.70781e-07	2.376e-06	SPINT1
A_72_P168886	2.18397	7.08794	8.09116e-07	6.33781e-06	TC531778
A_72_P255697	2.18367	11.8369	1.51792e-16	1.85163e-14	ARL4C
CUST_7336_PI428644611	2.18243	4.40954	1.0066e-09	1.63787e-08	IGSF10
A_72_P580532	2.18112	8.49217	2.40484e-09	3.54056e-08	ABCA1
A_72_P256192	2.18048	4.55224	2.21645e-05	0.000121816	TC519442
A_72_P261637	2.17704	4.13544	5.54019e-06	3.52526e-05	TC577269
A_72_P536919	2.17607	4.77853	8.07093e-09	1.03635e-07	LOC396897
A_72_P239452	2.17579	10.4408	1.44585e-14	8.94302e-13	SMYD3
A_72_P128166	2.17554	4.12394	0.000886583	0.00322512	TC541697
CUST_279_PI428644611	2.17537	3.97055	2.19932e-06	1.54381e-05	SLC6A12
CUST_7944_PI428644611	2.17479	3.99842	1.95301e-08	2.28218e-07	TP53I11
A_72_P209157	2.17319	9.62667	2.44666e-09	3.59242e-08	TC581670
A_72_P302744	2.17191	3.99885	7.24986e-09	9.41799e-08	LOC780430
A_72_P297886	2.17164	6.07013	3.20302e-06	2.16883e-05	ELOVL2
A_72_P001986	2.17032	5.27241	3.49245e-09	4.94117e-08	TC530214
CUST_6787_PI428644611	2.16759	3.77596	0.00305441	0.0094913	QSOX1
A_72_P567994	2.16667	9.16009	8.8312e-16	8.3731e-14	PAPSS2
A_72_P033291	2.16393	7.05918	1.40081e-10	2.83931e-09	VAV3
A_72_P545172	2.16364	4.49887	4.49545e-08	4.82089e-07	HSD11B1
A_72_P110166	2.16343	8.3228	0.000116659	0.000536571	TTC13
A_72_P705582	2.16323	4.52898	0.000405933	0.0016211	LOC100155249
A_72_P176246	2.16125	4.3619	9.28501e-06	5.59492e-05	CKM
CUST_962_PI428644611	2.15997	4.63488	2.67149e-07	2.34973e-06	CEBPA
A_72_P112381	2.15792	4.98569	4.40648e-05	0.000225897	IGSF1
gi|115553785|dbj|AK236790.1|	2.15505	4.86741	0.000391663	0.00157122	CD101
A_72_P207897	2.15469	5.25972	1.02739e-06	7.86257e-06	TC547664
A_72_P789128	2.15456	13.0191	1.20098e-12	4.35258e-11	GPRC5B
gi|113205635|ref|NM_001044548.1|	2.15339	6.12683	1.10714e-05	6.54905e-05	UNC-6
gi|112747971|gb|DB796245.1|DB79...	2.1533	3.63319	3.2528e-06	2.19844e-05	|DB796245
CUST_1886_PI428644611	2.15151	4.81919	7.7874e-07	6.12505e-06	TINAGL1
A_72_P230617	2.1481	4.77008	1.4658e-05	8.40715e-05	TC548136
A_72_P119441	2.14805	5.72344	1.70696e-08	2.02482e-07	TC552775
A_72_P359523	2.14652	6.27373	9.00815e-05	0.000426186	TC548755
A_72_P386168	2.14643	9.56924	9.76246e-13	3.62007e-11	KRTCAP3
A_72_P354758	2.14566	6.65968	5.36883e-09	7.21573e-08	LOC100737471
A_72_P346053	2.1455	3.83605	6.77042e-05	0.000330154	BI400314
A_72_P440866	2.14149	3.55538	5.40469e-07	4.42223e-06	HNF1A
A_72_P374553	2.1401	5.03419	0.000178813	0.000785345	CNNM2
A_72_P650235	2.13824	7.35054	4.64193e-06	3.01703e-05	P4HA1
A_72_P444380	2.13731	3.80167	9.00622e-09	1.1436e-07	O3FAR1
CUST_5631_PI428644611	2.13641	5.05631	4.47661e-06	2.92192e-05	MRAP2
A_72_P730228	2.13633	4.63864	3.647e-08	4.00769e-07	SMPX
A_72_P431384	2.13547	7.35153	4.94073e-09	6.70113e-08	TC583216
A_72_P085961	2.13494	9.52533	4.35288e-12	1.32142e-10	PDGFRL
CUST_5489_PI428644611	2.13149	8.89573	3.25555e-11	7.83742e-10	KSR1
CUST_1530_PI428644611	2.13068	8.69386	1.62061e-07	1.51183e-06	FBXO32
A_72_P070966	2.13014	4.19881	0.000255881	0.00107939	TC588283
A_72_P131741	2.12959	4.56702	2.56028e-08	2.90856e-07	SLC46A3
A_72_P251717	2.12939	4.19282	1.37668e-06	1.01986e-05	TC602715
CUST_1317_PI428644611	2.12907	4.15936	0.000434759	0.00172042	KIF12
A_72_P362658	2.1287	4.84938	0.00110058	0.00390244	TC559482
A_72_P796089	2.12783	9.53404	7.19375e-11	1.58322e-09	PDGFRL
A_72_P295884	2.12654	4.85544	8.17844e-05	0.000391327	AK345982
A_72_P353513	2.12618	3.85191	5.15215e-07	4.24511e-06	TC577873
A_72_P148036	2.12486	6.01386	2.4352e-08	2.77988e-07	TC601441
gi|13660220|gb|BG610241.1|BG610241	2.123	4.16579	6.19895e-08	6.3842e-07	BG610241
A_72_P007576	2.12207	6.92166	1.52469e-09	2.36726e-08	TC538817
CUST_3471_PI428644611	2.12143	5.20397	1.7488e-05	9.84955e-05	FANK1
A_72_P299704	2.12105	4.69082	9.25351e-06	5.57762e-05	LRIF1
A_72_P492714	2.12066	5.50049	0.00257617	0.00820988	ONECUT1
A_72_P130156	2.11892	4.51614	2.1729e-06	1.52795e-05	TC543565
A_72_P078806	2.11825	3.67007	5.57342e-07	4.54079e-06	TC583790
CUST_1750_PI428644611	2.11804	4.41498	0.000260665	0.00109726	LRFN5
A_72_P387833	2.11794	5.72631	6.4838e-08	6.65017e-07	AK351177
A_72_P028631	2.11778	4.35344	3.78696e-05	0.000197061	TC567770
A_72_P397078	2.11759	9.61239	8.69741e-11	1.86092e-09	TC606123
A_72_P079527	2.11717	6.68502	6.60176e-10	1.12593e-08	PAPSS2
A_72_P367913	2.11636	4.69036	0.00177957	0.00594047	TC582478
A_72_P384193	2.11626	5.97852	3.09307e-08	3.44534e-07	GRK4
CUST_7377_PI428644611	2.1146	3.65161	5.20536e-05	0.000261575	SLC13A4
A_72_P148556	2.11089	5.11756	0.000182133	0.000798521	TC616978
A_72_P095366	2.11038	6.96256	1.49451e-05	8.55586e-05	TC554393
A_72_P001141	2.10994	4.04245	0.00287473	0.00900854	A_72_P001141
A_72_P401953	2.10958	4.71271	0.000150842	0.000675547	TC580551
A_72_P127261	2.10745	4.59936	1.15204e-06	8.69543e-06	CALD1
A_72_P416923	2.10685	5.88328	2.91179e-08	3.26615e-07	ALG11
CUST_733_PI428639852	2.10661	9.41936	8.40154e-12	2.33278e-10	AK238579.1
A_72_P176236	2.10578	4.05086	0.000252051	0.00106571	E3
A_72_P272604	2.10341	6.00827	4.13972e-06	2.72201e-05	TC553003
gi|47523125|ref|NM_213868.1|	2.10339	4.16822	2.03268e-05	0.000112614	FCN2
A_72_P416008	2.10181	6.96028	6.9837e-09	9.13153e-08	TC529321
A_72_P233997	2.10107	4.29279	0.000574362	0.00220524	TC558638
A_72_P380223	2.10074	6.02646	1.60255e-07	1.49742e-06	TC518696
A_72_P087141	2.10007	4.05304	2.8535e-06	1.95003e-05	ROR1
A_72_P506570	2.09909	9.07486	3.65223e-12	1.13631e-10	TC556001
CUST_2704_PI428644611	2.09803	5.32235	9.03241e-05	0.000427182	MSRA
A_72_P707391	2.0978	9.53876	2.14333e-12	7.21251e-11	PDGFRL
A_72_P487683	2.09616	8.0538	3.04971e-13	1.30937e-11	MSRA
A_72_P486462	2.0954	3.80181	1.78767e-05	0.000100515	NAALADL2
gi|47523297|ref|NM_213773.1|	2.09382	6.21941	1.06011e-07	1.03378e-06	CXCR4
A_72_P789244	2.09328	4.27046	7.8019e-08	7.85906e-07	AK232374
A_72_P176326	2.09306	9.32707	3.05092e-15	2.39353e-13	TMEM56
A_72_P649421	2.09224	4.36951	2.15928e-06	1.52024e-05	HSD11B1
A_72_P076746	2.09179	7.02105	2.3236e-08	2.66236e-07	TC584299
CUST_7091_PI428644611	2.09161	9.77703	4.13375e-12	1.26643e-10	PROS1
A_72_P341333	2.09074	7.66715	6.97803e-10	1.18023e-08	TTC13
CUST_2907_PI428644611	2.09028	7.03258	2.84299e-08	3.19704e-07	DUSP7
A_72_P560964	2.09023	4.17815	4.56038e-05	0.000233021	TBC1D10A
A_72_P503300	2.08966	6.02826	3.76836e-06	2.50615e-05	SEPT3
A_72_P178501	2.08759	4.63532	4.16085e-05	0.00021448	TC536419
A_72_P307473	2.08681	7.2869	6.76015e-10	1.14902e-08	TC533791
A_72_P564909	2.08606	4.6131	4.20835e-06	2.76033e-05	DGAT2
A_72_P108421	2.08464	3.94157	1.5643e-07	1.46545e-06	MAOB
A_72_P477408	2.08441	4.18749	5.19283e-07	4.27247e-06	TFAP2D
A_72_P179606	2.08167	6.28335	8.60431e-06	5.22329e-05	CH242-255C19.2
CUST_5493_PI428644611	2.08094	4.13379	2.92008e-06	1.99106e-05	SLC38A11
A_72_P395893	2.08086	8.13053	2.90921e-12	9.34194e-11	TBC1D10A
A_72_P368348	2.0808	4.13698	4.80368e-07	3.98094e-06	ENSSSCG00000000852
A_72_P472030	2.07924	5.70908	2.889e-07	2.52109e-06	ENSSSCT00000031264
A_72_P406213	2.07817	7.08117	7.71064e-08	7.78477e-07	SPINT1
A_72_P186976	2.07803	8.01328	5.37093e-09	7.21612e-08	TC521434
A_72_P316543	2.07774	5.69068	2.13921e-05	0.000117879	TC542780
A_72_P616424	2.07727	8.99423	3.13511e-13	1.3373e-11	REEP3
CUST_145_PI428644611	2.07723	8.41233	3.37987e-10	6.16372e-09	PRR13
A_72_P716393	2.07723	6.24499	1.94464e-07	1.77358e-06	GLDC
A_72_P346343	2.07249	7.58717	3.75114e-08	4.1041e-07	A_72_P346343
A_72_P507510	2.07232	6.54498	8.52838e-08	8.52859e-07	CNNM2
A_72_P008256	2.07206	6.66193	1.05533e-06	8.04133e-06	TC550637
CUST_2981_PI428644611	2.0697	7.12258	6.42884e-10	1.09972e-08	PRKCE
A_72_P378823	2.06693	4.19915	4.04316e-06	2.66729e-05	TC615476
CUST_4132_PI428644611	2.06262	3.8783	1.57726e-05	8.97565e-05	ENSSSCT00000011196
A_72_P142076	2.06246	3.91227	4.12228e-05	0.000212547	A_72_P142076
A_72_P260352	2.06236	3.76015	0.00124716	0.00435465	TC549440
CUST_2609_PI428644611	2.06113	8.00951	2.27704e-10	4.36335e-09	FAM84A
A_72_P074621	2.05916	5.60945	2.66967e-07	2.34864e-06	EW171537
gi|47523177|ref|NM_213838.1|	2.05892	5.80905	2.97235e-09	4.2729e-08	DEFB1
A_72_P302954	2.0583	7.5883	5.15001e-07	4.24422e-06	FBXO32
A_72_P064761	2.05609	6.63584	1.92776e-07	1.7602e-06	ABCA1
CUST_614_PI428639852	2.05592	7.60121	3.00468e-09	4.31206e-08	AK351166.1
gi|115394793|gb|DQ917646.1|	2.05542	5.99925	8.2239e-07	6.42795e-06	EFNA1
A_72_P105391	2.054	3.99379	0.000622754	0.00236696	AK394297
A_72_P040711	2.05345	8.067	6.249e-13	2.45367e-11	FAM213B
A_72_P221182	2.05326	9.63063	8.86551e-14	4.37924e-12	GLUL
A_72_P040161	2.05252	9.00586	5.89356e-12	1.7207e-10	APCDD1
A_72_P424269	2.05093	5.04104	2.20018e-06	1.54414e-05	TC619508
CUST_2999_PI428644611	2.05086	4.84632	6.45724e-07	5.17964e-06	SVIL
CUST_268_PI428644611	2.05078	4.82771	7.30928e-09	9.48902e-08	GRIN2B
A_72_P713558	2.04992	5.51568	5.47573e-06	3.49202e-05	CXCL12
A_72_P377268	2.04903	4.43794	1.13014e-07	1.09438e-06	AK237488
A_72_P554866	2.04882	7.68062	5.92087e-07	4.79943e-06	AKAP12
A_72_P201492	2.04812	5.38687	2.16164e-06	1.52147e-05	TC558866
A_72_P453043	2.04609	8.36462	3.19547e-07	2.7531e-06	CLDN10
CUST_4078_PI428644611	2.04512	7.46721	1.12184e-10	2.32932e-09	ZNF197
A_72_P245497	2.04502	6.05148	2.79491e-05	0.000149943	HEY1
CUST_820_PI428639852	2.045	4.64105	5.1687e-06	3.32323e-05	AB162129.1
A_72_P065136	2.04479	6.02098	1.34775e-07	1.2827e-06	TC603111
CUST_3584_PI428644611	2.0442	9.19794	1.40081e-08	1.69585e-07	CLDN10
A_72_P043746	2.04363	4.52734	1.17636e-05	6.91453e-05	TC545265
A_72_P151176	2.04291	4.88312	3.04371e-07	2.63728e-06	TC524047
A_72_P344368	2.04243	7.09163	1.99375e-06	1.41767e-05	AK345562
A_72_P019716	2.04207	4.42632	1.39479e-05	8.04364e-05	RAPGEF4
A_72_P426574	2.04167	9.84666	1.17274e-11	3.13234e-10	SLC39A4
A_72_P762306	2.04156	4.86899	1.38127e-06	1.02306e-05	SMPX
A_72_P374533	2.04135	4.79415	1.5026e-05	8.59354e-05	TC576406
A_72_P016391	2.04134	7.66467	1.24666e-09	1.97859e-08	TC571559
A_72_P236482	2.04094	9.27423	3.59548e-06	2.40155e-05	SGK1
A_72_P275174	2.04071	3.97165	1.70191e-06	1.23517e-05	FRMD4B
CUST_3458_PI428644611	2.04005	6.86117	6.94866e-09	9.08868e-08	CCK
A_72_P229697	2.03921	8.38586	3.73382e-10	6.75707e-09	TC620032
A_72_P168801	2.03908	3.69863	7.81309e-06	4.78801e-05	TC548167
CUST_1904_PI428644611	2.03741	9.62191	5.92295e-13	2.34405e-11	LOC100520252
gi|115552816|dbj|AK239410.1|	2.0359	6.48501	5.1302e-08	5.40596e-07	AK239410
A_72_P319058	2.03558	12.1108	1.06761e-15	9.91096e-14	GLUL
A_72_P186371	2.03484	3.16507	6.56105e-09	8.64387e-08	NP1448526
A_72_P256412	2.03464	5.4031	0.000320121	0.00131624	TC519566
A_72_P317173	2.03426	4.39453	5.72192e-07	4.6523e-06	A_72_P317173
CUST_1148_PI428644611	2.0325	6.28751	6.68696e-07	5.34462e-06	PAPLN
A_72_P411438	2.03183	4.30611	1.57477e-07	1.47457e-06	TC541740
A_72_P163106	2.03169	7.26574	1.17368e-05	6.8998e-05	TC542088
A_72_P180741	2.02968	3.52853	3.89219e-08	4.24565e-07	DRK1
A_72_P084791	2.0281	6.48513	1.15562e-06	8.71746e-06	DN132993
A_72_P182911	2.0278	5.56739	2.90258e-06	1.98014e-05	EW157009
CUST_3186_PI428644611	2.0272	9.079	1.82831e-07	1.68322e-06	TTC13
A_72_P431189	2.02638	6.71238	1.8761e-10	3.66885e-09	TC583096
CUST_1498_PI428644611	2.02612	5.5875	0.000164659	0.000729668	AKAP12
A_72_P155281	2.02609	8.82471	6.81185e-08	6.96878e-07	TC574131
A_72_P330583	2.02487	3.73039	7.93381e-07	6.22553e-06	AK345031
A_72_P569209	2.02485	5.96492	2.3241e-06	1.62257e-05	AKR1C1
A_72_P367073	2.0242	8.54214	1.82818e-05	0.000102505	P4HA3
CUST_5_PI428639852	2.02368	4.12739	4.09257e-05	0.00021126	PSP-II
A_72_P036976	2.02228	3.9496	0.000245204	0.00104028	TC614261
A_72_P134801	2.0217	7.51102	2.79841e-06	1.91692e-05	TC588700
A_72_P350988	2.02155	7.92537	2.07159e-06	1.46598e-05	LOC100518964
A_72_P092306	2.0212	4.01167	3.15899e-08	3.5129e-07	TC556175
A_72_P739096	2.02107	4.05456	5.82633e-10	1.00829e-08	SMPX
A_72_P232632	2.02023	4.96745	0.000257503	0.00108555	PROC
CUST_189_PI428639843	2.02018	9.27572	2.57317e-08	2.92237e-07	SGK1
A_72_P318038	2.01986	4.06897	1.92695e-06	1.37579e-05	TC589918
A_72_P404713	2.01938	6.05183	4.0183e-09	5.58639e-08	A_72_P404713
A_72_P041361	2.01875	4.79543	3.59924e-09	5.07253e-08	TC581297
A_72_P151861	2.01792	5.41522	0.000394731	0.00158141	CJ020479
A_72_P072596	2.01694	7.82951	8.83282e-10	1.45825e-08	PRRG2
A_72_P412723	2.01613	4.43056	4.90458e-05	0.000248087	TC575869
A_72_P109841	2.0161	4.24474	1.23712e-08	1.52349e-07	TC605635
A_72_P080246	2.01598	10.9782	9.93316e-14	4.87054e-12	RRBP1
A_72_P455031	2.01565	4.85669	1.27686e-06	9.52967e-06	GRIN2B
A_72_P563299	2.01546	8.10431	1.37849e-12	4.92894e-11	TBC1D10A
A_72_P119501	2.01504	5.52329	0.000117246	0.000538778	TC552824
A_72_P202912	2.01503	4.6056	1.16277e-06	8.76479e-06	AK390618
A_72_P012186	2.01395	5.71889	1.23258e-05	7.2048e-05	TC531374
gi|115551792|dbj|AK236198.1|	2.01377	11.6877	7.208e-15	4.9299e-13	PROS1
A_72_P596444	2.01355	8.93628	2.29801e-06	1.60688e-05	P4HA1
A_72_P121016	2.01148	5.93288	1.68558e-09	2.58993e-08	PIGL
A_72_P227147	2.01036	4.36184	0.000771199	0.00285022	RYR2
A_72_P661857	2.01016	8.22611	3.93072e-09	5.47795e-08	CXCR4
A_72_P088406	2.00915	4.76738	0.00187316	0.00620936	AWN
A_72_P085511	2.00887	3.72604	2.84553e-09	4.11168e-08	AK238526
CUST_4976_PI428644611	2.00878	7.68625	2.9481e-11	7.14453e-10	ELMO1
A_72_P198177	2.00862	4.99062	1.36828e-09	2.15029e-08	IFNGR1
A_72_P614646	2.00856	7.97105	5.70085e-09	7.61337e-08	AK394717
gi|115549724|dbj|AK232003.1|	2.00838	10.5722	8.08741e-14	4.02902e-12	AK232003.1
CUST_394_PI428644611	2.00816	9.28063	2.18411e-12	7.34356e-11	ACSS3
A_72_P562909	2.00773	11.1928	1.81505e-09	2.7592e-08	CTSB
A_72_P135296	2.00751	4.2696	0.000409985	0.00163548	TC565071
CUST_1374_PI428644611	2.00697	6.29226	3.44323e-06	2.31036e-05	GANC
CUST_1811_PI428644611	2.00625	7.90819	4.18801e-12	1.27954e-10	ERMP1
A_72_P041071	2.0033	5.30146	3.2014e-07	2.75762e-06	TC581139
A_72_P139901	2.0033	5.08437	8.40255e-05	0.0004009	BG895504
CUST_6282_PI428644611	2.00249	7.82285	7.28941e-12	2.07142e-10	MPZL3
A_72_P063591	2.00245	5.41364	6.85002e-09	8.98021e-08	PTGS1
gi|115545524|dbj|AK230639.1|	2.00166	4.75346	6.06794e-06	3.82458e-05	LAMP2
CUST_7810_PI428644611	2.00164	5.63718	0.000323199	0.00132617	FLRT1
CUST_8126_PI428644611	2.00118	5.40491	5.2539e-06	3.36827e-05	RBP2
A_72_P000996	2.00114	5.21962	7.92173e-05	0.000380637	A_72_P000996
A_72_P302619	2.00065	4.1815	0.000496244	0.00193577	FCN2
A_72_P636622	-2.00015	4.30226	3.21262e-06	2.17349e-05	ES444986
A_72_P478018	-2.00305	6.70281	6.17158e-07	4.98347e-06	ADCY4
A_72_P044596	-2.00375	5.14385	9.38724e-05	0.000441978	CO956309
A_72_P381653	-2.0046	7.18807	1.80963e-07	1.66678e-06	CHD3
A_72_P088101	-2.00611	13.7493	8.75296e-11	1.86781e-09	HSP27
A_72_P505367	-2.00664	12.5266	7.84496e-07	6.16185e-06	PDE4DIP
CUST_360_PI427286967	-2.00726	5.35674	0.000143299	0.000645159	ACTN2
gi|56607105|gb|AY825267.1|	-2.00735	9.13235	1.29903e-07	1.24017e-06	ABCB1
A_72_P165326	-2.00807	13.8617	2.74846e-14	1.59838e-12	CAV1
A_72_P052691	-2.00932	8.37241	6.21692e-12	1.8025e-10	ADAM15
A_72_P360828	-2.01027	9.74094	9.65956e-12	2.64176e-10	TC550371
A_72_P226322	-2.01031	7.77698	2.27965e-10	4.36625e-09	TC519051
CUST_7753_PI428644611	-2.01056	4.5918	4.6532e-05	0.00023691	CYP4V2
A_72_P375743	-2.01084	5.1253	4.63649e-06	3.01398e-05	AK400909
gi|52346217|ref|NM_001005153.1|	-2.01275	4.94545	4.06126e-09	5.63827e-08	COL10A1
A_72_P442659	-2.01358	4.00044	1.55223e-07	1.45551e-06	SLCO1A2
CUST_5035_PI428644611	-2.01468	5.77238	3.06411e-07	2.65249e-06	HOXA11
A_72_P341073	-2.01639	7.20573	1.43736e-13	6.78187e-12	TC584273
A_72_P369173	-2.01742	4.42636	6.63097e-08	6.7959e-07	TC521104
A_72_P662768	-2.01844	7.24211	9.02095e-09	1.1451e-07	AGPAT3
gi|112755978|gb|DB783832.1|DB78...	-2.01878	5.70803	1.21847e-06	9.13096e-06	DB783832
A_72_P215077	-2.02072	7.62226	2.43524e-06	1.6916e-05	PIK3R2
CUST_6802_PI428644611	-2.02126	8.55916	8.37781e-12	2.32781e-10	CDH6
gi|23097245|ref|NM_152901.1|	-2.02173	9.98565	4.67309e-05	0.0002377	PYDC1
A_72_P333518	-2.0239	4.74328	9.35087e-06	5.62952e-05	TC570530
A_72_P595764	-2.02486	5.7145	4.96025e-05	0.000250618	ACTN2
A_72_P276654	-2.02633	9.68854	3.49346e-11	8.3399e-10	ENSSSCT00000026407
A_72_P489602	-2.02635	7.03779	1.16662e-05	6.86436e-05	C14H10orf116
A_72_P136701	-2.02706	9.29314	7.34365e-07	5.81375e-06	TBRG1
A_72_P360908	-2.02821	8.97035	3.60491e-09	5.07624e-08	PTEN
A_72_P379153	-2.02868	6.97254	1.21779e-10	2.50315e-09	CDH6
A_72_P162371	-2.02937	6.02598	4.79166e-10	8.47565e-09	AK345720
[truncated: 1,462 more rows]

## Sheet: EBs NI20 vs undiff NI20
Probe Name	logFC	AveExpr	P.Value	adj.P.Val	Gene
A_72_P444201	12.7423	5.96371	8.48266e-21	1.13133e-17	FETUIN
gi|2104|emb|X56021.1|	12.5002	6.56949	4.24682e-26	5.33662e-22	FETUIN
A_72_P753511	12.1716	5.87918	8.85887e-17	1.79016e-14	FETUIN
CUST_6057_PI428644611	11.956	6.824	8.00061e-13	4.20095e-11	FETUB
CUST_8335_PI428644611	9.97875	5.50292	1.99308e-28	3.98725e-24	TF
gi|115551206|dbj|AK232639.1|	9.96514	5.6813	3.38363e-25	2.70765e-21	APOB
A_72_P424589	9.82459	6.33912	4.82336e-12	1.95134e-10	AFP
A_72_P308693	9.80707	5.88451	5.33515e-26	5.33662e-22	TF
A_72_P739530	9.26622	6.01275	8.29396e-13	4.33906e-11	FETUIN
A_72_P056601	9.26549	6.62885	1.04222e-13	7.38302e-12	AFP
A_72_P774093	9.03118	5.98264	3.3759e-21	5.62805e-18	FETUIN
A_72_P088751	8.95094	6.58298	2.47545e-17	6.15187e-15	S100G
gi|47523699|ref|NM_214317.1|	8.94164	6.57145	1.93664e-17	5.0645e-15	AFP
gi|115554359|dbj|AK233369.1|	8.75846	6.27057	1.34597e-18	5.85366e-16	ORM1
A_72_P161711	8.37408	5.8415	2.973e-19	1.72395e-16	HABP2
CUST_5397_PI428644611	8.27515	7.6415	4.91213e-12	1.98124e-10	APOC3
A_72_P232157	8.25213	5.20889	1.52901e-16	2.87218e-14	TC521946
A_72_P701142	8.22996	5.85632	1.59889e-21	3.36702e-18	S100G
A_72_P178366	8.22934	5.30833	2.47119e-22	8.23957e-19	STAR
A_72_P443119	8.19209	5.40753	1.5024e-23	7.51407e-20	APOB
A_72_P177696	8.18046	5.76809	2.38279e-14	2.11862e-12	APOC3
A_72_P728098	8.11647	5.45112	6.58184e-18	2.12376e-15	PLET
A_72_P251932	7.95246	7.50139	9.70555e-17	1.92242e-14	IHH
gi|50657385|ref|NM_001002801.1|	7.8894	6.20857	1.33958e-12	6.57641e-11	APOC3
A_72_P247587	7.84384	5.55028	4.77263e-20	4.15126e-17	ORM1
A_72_P088242	7.82728	6.59878	1.13363e-15	1.63746e-13	PLET
A_72_P796074	7.79202	6.31778	5.5421e-17	1.2388e-14	A_72_P796074
A_72_P034386	7.77778	7.32519	7.62017e-19	3.81113e-16	AGT
CUST_617_PI428644611	7.77535	5.56149	1.98154e-18	7.92835e-16	SERPINA1
A_72_P173811	7.74847	5.33309	3.94221e-16	6.57215e-14	SERPINA1
A_72_P770588	7.7105	6.27078	8.84288e-17	1.79016e-14	PLET
A_72_P722403	7.55839	4.66189	7.75979e-14	5.74957e-12	STAR
gi|47523843|ref|NM_214395.1|	7.54332	5.69018	5.92289e-17	1.30209e-14	SERPINA1
A_72_P764421	7.49805	5.07592	2.19369e-21	4.38859e-18	STAR
CUST_77_PI428639852	7.4433	5.13757	1.80852e-16	3.31929e-14	AK398275.1
CUST_148_PI428639852	7.4387	5.00823	2.07106e-15	2.73482e-13	AK398133.1
gi|56711333|ref|NM_213755.2|	7.40418	4.74694	7.07868e-15	7.7809e-13	STAR
CUST_2389_PI428644611	7.39118	5.57281	1.02766e-15	1.50615e-13	CPN1
A_72_P302669	7.31636	5.23223	8.8843e-22	2.46404e-18	TTR
gi|52351265|gb|AY609697.1|	7.20829	5.38485	1.07009e-18	4.86538e-16	FBGB
gi|115550523|dbj|AK232353.1|	7.20768	5.86793	8.19749e-16	1.24711e-13	SERPINF2
A_72_P232672	7.19907	4.65064	3.63644e-17	8.55869e-15	STAR
CUST_9_PI428639843	7.17768	5.69655	2.54176e-11	8.16198e-10	DQ666420
CUST_64_PI428639852	7.17621	5.31268	2.90266e-22	8.93373e-19	AK398301.1
A_72_P496446	7.13153	6.4955	4.96997e-12	2.00054e-10	PRAP1
A_72_P698033	7.10838	5.47389	3.36455e-15	4.09176e-13	TTR
gi|115554067|dbj|AK233276.1|	7.08772	5.17871	5.12077e-24	3.41479e-20	FGA
A_72_P306338	7.02853	5.80196	5.23567e-19	2.72058e-16	GULO
A_72_P607523	6.99188	6.94945	1.22749e-13	8.42419e-12	PRAP1
A_72_P441878	6.98188	5.72583	1.59094e-11	5.49697e-10	ASCL2
CUST_2406_PI428644611	6.96261	5.04004	9.74521e-19	4.58095e-16	FOXA2
gi|47523831|ref|NM_214389.1|	6.92785	5.37448	4.96723e-19	2.64992e-16	GSTA1
gi|47523837|ref|NM_214392.1|	6.91571	5.49422	2.31017e-11	7.60759e-10	LYZ
A_72_P714533	6.89838	4.3465	2.64777e-20	2.71641e-17	STAR
A_72_P737919	6.84887	5.46285	6.04472e-09	9.63183e-08	LYZ
A_72_P184681	6.81877	5.77478	2.08286e-17	5.34214e-15	PLA2G12B
CUST_3802_PI428644611	6.80391	6.48978	1.25256e-11	4.46667e-10	PRAP1
A_72_P392473	6.79413	6.03444	2.00991e-10	4.87809e-09	TC545063
A_72_P709245	6.75669	5.3713	1.17497e-08	1.73092e-07	PAG6
A_72_P184086	6.75128	4.23963	7.56479e-15	8.22486e-13	L21161
gi|52351145|gb|AY609550.1|	6.71586	5.38251	1.19898e-17	3.37834e-15	LOC100627396
A_72_P318598	6.67021	5.17647	2.04907e-18	7.95973e-16	TF
CUST_237_PI428639852	6.58805	5.19766	1.19764e-14	1.19498e-12	AK398238.1
CUST_5050_PI428644611	6.57618	5.41462	3.50664e-19	1.92197e-16	SERPINF2
A_72_P657173	6.56884	5.14312	8.62696e-20	6.90346e-17	TTR
A_72_P183911	6.54225	4.96889	1.21869e-21	2.86829e-18	ANKS4B
A_72_P293239	6.48732	5.52306	4.04706e-15	4.7766e-13	FGG
A_72_P031136	6.45745	6.61015	3.82656e-17	8.84998e-15	C-ERBA-B1
A_72_P568899	6.36824	6.49207	1.02505e-18	4.71418e-16	AGT
A_72_P088796	6.30008	5.22325	9.1026e-21	1.17485e-17	SLC7A9
A_72_P081441	6.25372	5.49976	6.7911e-13	3.65705e-11	LOC100510917
A_72_P442519	6.22114	7.33058	7.66895e-18	2.3972e-15	NTRK2
A_72_P661351	6.1867	5.01898	3.19682e-17	7.7053e-15	IHH
CUST_29_PI428639852	6.18501	5.67784	1.65355e-14	1.59808e-12	CYP17A1
gi|47523911|ref|NM_214427.1|	6.18193	4.58347	6.6794e-13	3.61148e-11	CYP11A1
A_72_P373753	6.18187	7.1611	1.90349e-18	7.69297e-16	TC593696
A_72_P489950	6.17934	4.32406	3.66454e-14	3.00455e-12	BLNK
A_72_P442516	6.17828	5.83653	9.10578e-17	1.82166e-14	NTRK2
A_72_P050076	6.17102	6.3146	6.60056e-12	2.55411e-10	CPN1
A_72_P290104	6.16268	9.24792	4.23227e-21	6.71807e-18	GJB1
A_72_P682918	6.15753	4.71622	3.18638e-15	3.92277e-13	BLNK
A_72_P245702	6.13327	8.13418	1.49298e-15	2.08138e-13	NTRK2
A_72_P396638	6.13282	4.4933	1.04082e-16	2.04138e-14	TC527538
A_72_P268829	6.1261	7.466	6.41413e-13	3.48217e-11	ENTPD8
A_72_P177571	6.11492	5.11655	5.10964e-16	8.11277e-14	LYZ
CUST_36_PI428639852	6.11032	4.26863	5.35964e-18	1.77227e-15	CYP11A1
A_72_P299594	6.09537	4.57279	3.06294e-29	1.22551e-24	TC556981
A_72_P649221	6.07199	4.80044	2.43251e-13	1.53755e-11	DENN2D
CUST_203_PI428639843	6.04728	5.76821	1.6444e-17	4.56902e-15	SOX17
A_72_P381703	6.03001	4.64816	7.27307e-16	1.11924e-13	CYP11A1
A_72_P035801	5.97324	6.8139	4.48467e-13	2.57811e-11	EPAS1
A_72_P000426	5.97109	4.41278	8.20298e-15	8.82284e-13	LCN2
A_72_P340743	5.96632	4.61126	1.83588e-16	3.35413e-14	TC554186
gi|47523907|ref|NM_214428.1|	5.957	5.98248	1.08685e-05	6.94001e-05	CYP17A1
A_72_P685483	5.92167	5.76842	1.08512e-12	5.44873e-11	APOC3
A_72_P271204	5.9024	5.28006	6.13564e-12	2.39625e-10	TC603472
CUST_8039_PI428644611	5.89184	6.35303	6.79108e-16	1.05317e-13	SLC7A9
CUST_8175_PI428644611	5.89152	8.86853	1.02185e-17	3.00628e-15	SLC6A19
A_72_P754826	5.885	9.70142	9.58133e-15	1.00094e-12	APOA1
A_72_P204577	5.88201	5.31403	1.6655e-19	1.14871e-16	APOB
CUST_79_PI428639852	5.86677	7.48345	8.52476e-18	2.58087e-15	AK398271.1
CUST_1117_PI428644611	5.85676	4.87059	2.70986e-13	1.6758e-11	VAT1L
A_72_P088401	5.85122	5.20146	5.7911e-11	1.66457e-09	PLG
A_72_P410348	5.84729	4.67241	9.85853e-09	1.48457e-07	TC573879
A_72_P721793	5.84196	5.30064	5.86774e-10	1.24351e-08	LYZ
A_72_P619260	5.82321	5.03654	4.62475e-20	4.11202e-17	PDZK1
A_72_P584441	5.79857	4.91428	2.82832e-14	2.42321e-12	RGN
A_72_P441479	5.79622	4.08567	8.69052e-16	1.31221e-13	IL1B
A_72_P563459	5.78616	4.24599	2.49461e-13	1.57184e-11	LCN2
A_72_P035886	5.76676	8.51456	1.3309e-12	6.54184e-11	APOA1
A_72_P339808	5.75477	6.12628	6.50921e-12	2.5212e-10	AK395711
gi|47523849|ref|NM_214398.1|	5.7339	8.525	2.12157e-10	5.1044e-09	APOA1
gi|47522925|ref|NM_214055.1|	5.72362	4.17028	1.06999e-11	3.90407e-10	IL1B
A_72_P052071	5.7162	4.63253	5.14096e-17	1.15559e-14	ALDH1A1
CUST_332_PI428639849	5.70412	4.78393	6.017e-20	5.01554e-17	ApoB
A_72_P185292	5.69685	4.36121	4.35303e-16	7.13808e-14	PPAG3
A_72_P035401	5.69549	4.91121	1.79526e-15	2.41852e-13	DIO1
A_72_P140911	5.69235	4.02085	3.53132e-20	3.44614e-17	LOC100524130
A_72_P136361	5.68725	3.96838	3.13346e-18	1.15021e-15	LOC100623140
A_72_P104806	5.68302	4.74249	3.9341e-12	1.63455e-10	HBE1
A_72_P073956	5.67423	6.87649	1.37781e-14	1.35782e-12	AGMAT
A_72_P490356	5.66981	4.63981	8.21826e-17	1.69495e-14	HABP2
A_72_P357163	5.66874	5.0827	9.21404e-15	9.70166e-13	CDH16
CUST_10_PI428639855	5.66179	5.00585	2.92604e-16	4.98186e-14	PLG
A_72_P110851	5.65791	5.86052	1.95854e-14	1.83131e-12	CN156385
A_72_P795910	5.6555	5.69272	3.68238e-07	3.53579e-06	SERPINA1
CUST_89_PI428639852	5.6458	7.90773	3.00542e-16	5.09534e-14	AK398251.1
A_72_P736078	5.62618	4.07624	1.17255e-14	1.17877e-12	STAR
A_72_P172986	5.62591	7.13433	6.55825e-08	7.76109e-07	TFF1
CUST_2440_PI428644611	5.61233	4.27307	2.16143e-19	1.39485e-16	MMRN1
A_72_P141981	5.59776	4.15668	1.61266e-16	2.98297e-14	TC524321
A_72_P165626	5.59279	5.42968	2.555e-13	1.59981e-11	BMP7
A_72_P345543	5.59209	5.94873	1.97949e-14	1.83762e-12	PDGFRA
A_72_P073746	5.57212	5.28426	1.97241e-12	9.11292e-11	HSD17B1
A_72_P748050	5.56405	4.05746	2.39306e-14	2.12304e-12	STAR
A_72_P055676	5.53898	3.83242	2.98918e-20	2.99e-17	AK347100
A_72_P212087	5.52854	5.80891	7.06075e-13	3.77684e-11	TC586066
CUST_8410_PI428644611	5.51765	7.35998	1.7056e-14	1.63261e-12	TM4SF5
CUST_3919_PI428644611	5.46705	5.50461	8.12384e-18	2.50033e-15	THRB
A_72_P262832	5.46249	5.83339	3.16731e-13	1.90567e-11	TC555221
A_72_P423634	5.44459	5.56464	7.34916e-10	1.52277e-08	TC573355
A_72_P088616	5.43541	6.19656	2.63178e-12	1.15334e-10	RGN
CUST_679_PI428644611	5.43425	5.12235	2.01491e-14	1.85757e-12	AGMAT
A_72_P604233	5.41615	5.20958	1.98475e-15	2.62953e-13	ENPEP
CUST_271_PI428639849	5.39409	6.13227	3.69284e-09	6.22384e-08	HSD11B2
A_72_P216342	5.38715	5.90845	5.914e-13	3.25035e-11	MAFB
A_72_P538288	5.3843	5.26877	4.36453e-11	1.30515e-09	SLC7A9
A_72_P499018	5.37095	5.7514	1.71953e-08	2.41658e-07	APOM
A_72_P123786	5.36823	5.50714	3.68071e-12	1.54694e-10	EV984618
gi|47523819|ref|NM_214382.1|	5.36672	6.13307	2.9512e-14	2.5177e-12	PTH1R
A_72_P010741	5.35493	8.0805	3.26315e-21	5.62805e-18	CADM1
A_72_P105641	5.35288	6.66594	1.02226e-14	1.04988e-12	PDZK1
CUST_3672_PI428644611	5.34778	6.14401	2.3899e-11	7.81228e-10	DENN2D
A_72_P598118	5.33457	8.78532	1.99449e-14	1.84708e-12	COL4A1
CUST_7740_PI428644611	5.3328	6.33681	8.9879e-15	9.51362e-13	SLC44A4
A_72_P607988	5.33224	4.38226	1.45987e-17	4.08466e-15	GSTA1
CUST_66_PI428639846	5.32884	6.15053	7.59473e-14	5.65871e-12	HSD11B2
CUST_45_PI428639843	5.32375	5.29197	1.40162e-15	1.96773e-13	DLL1
OTTSUST00000000535	5.32185	8.70472	4.47859e-19	2.42152e-16	APOM
A_72_P165306	5.31483	6.7096	2.61101e-08	3.48463e-07	LMO1
A_72_P034406	5.28926	4.10852	4.48557e-16	7.26619e-14	TC523118
A_72_P229942	5.27443	4.05322	5.59027e-23	2.23672e-19	TC547789
A_72_P606963	5.25426	7.31256	7.77051e-13	4.10708e-11	AGT
A_72_P165121	5.24872	5.89381	2.13409e-15	2.79958e-13	HSD11B2
gi|115549871|dbj|AK238531.1|	5.24643	6.03719	1.24394e-19	9.39079e-17	TFAP2B
A_72_P297309	5.23003	5.69617	8.77327e-08	1.00299e-06	LECT2
A_72_P513702	5.22952	6.71306	1.34494e-10	3.47081e-09	PDZK1
A_72_P202822	5.22892	5.37148	1.56202e-18	6.57875e-16	C-ERBA-B1
CUST_674_PI428639852	5.20455	6.0475	4.51461e-17	1.02633e-14	AK238531.1
A_72_P417284	5.1927	8.30032	3.29683e-09	5.6543e-08	TC622679
CUST_1642_PI428644611	5.18185	4.68458	8.93674e-15	9.50979e-13	CTBS
A_72_P474751	5.15831	4.40435	4.3723e-10	9.60682e-09	AK396516
CUST_5698_PI428644611	5.13706	4.68995	3.82719e-06	2.75909e-05	LECT2
A_72_P316078	5.13128	8.91317	5.97949e-17	1.30735e-14	COL4A1
CUST_507_PI428644611	5.12353	6.28207	3.71223e-11	1.13903e-09	SLC44A4
OTTSUST00000000536	5.12286	8.66248	7.6169e-18	2.3972e-15	APOM
A_72_P560229	5.12106	6.13547	8.59288e-18	2.58087e-15	PDZK1
A_72_P077736	5.11857	5.01909	2.45048e-14	2.15159e-12	PBD-2
A_72_P409053	5.10769	5.19832	4.62e-14	3.64597e-12	SLC3A1
A_72_P564654	5.10679	11.335	1.9837e-19	1.30115e-16	COL4A1
A_72_P303289	5.09442	6.15432	2.1965e-15	2.85338e-13	PTH1R
A_72_P315543	5.08954	8.82127	1.76443e-14	1.67688e-12	COL4A1
A_72_P406723	5.08691	7.91665	5.3769e-20	4.57734e-17	CK454137
A_72_P499731	5.08458	5.82299	3.21738e-16	5.43167e-14	PAG6
A_72_P080291	5.07478	6.23139	3.25888e-13	1.95489e-11	HNF1B
A_72_P127076	5.06531	5.04022	4.35542e-13	2.51102e-11	GSTA2
A_72_P088816	5.06528	6.0273	5.90805e-13	3.25035e-11	PAG6
CUST_6121_PI428644611	5.055	4.78959	1.25546e-11	4.47302e-10	RANBP3L
A_72_P212777	5.04291	4.78481	9.14493e-08	1.03889e-06	TC534139
A_72_P124896	5.04129	4.81143	1.69454e-17	4.63893e-15	SCNN1G
A_72_P303029	5.01632	8.66527	1.54935e-19	1.08756e-16	APOM
gi|47522741|ref|NM_213956.1|	5.01386	6.34688	6.00057e-06	4.09289e-05	HNF1B
A_72_P121641	5.01218	6.13439	1.05812e-13	7.45356e-12	TC560633
gi|47523935|ref|NM_214442.1|	5.00295	5.11536	8.79178e-12	3.28448e-10	PBD-2
A_72_P527792	4.99427	8.91825	5.37842e-19	2.75892e-16	COL4A1
CUST_5250_PI428644611	4.98378	4.97932	8.00593e-12	3.03338e-10	RANBP3L
CUST_159_PI428644611	4.98371	8.2211	1.81987e-12	8.52632e-11	SLC39A5
A_72_P624945	4.98181	8.63382	1.4096e-18	6.06448e-16	TSPAN7
A_72_P568854	4.98077	6.30939	2.03562e-13	1.31643e-11	SLC44A4
A_72_P406788	4.97283	8.53099	1.74983e-18	7.2178e-16	DPPA5
CUST_5769_PI428644611	4.97047	4.65902	1.77088e-15	2.40185e-13	SLC13A5
A_72_P544377	4.96833	8.00223	1.3126e-12	6.46778e-11	DENN2D
A_72_P114026	4.94864	4.7759	4.4534e-14	3.55659e-12	TC597334
CUST_22_PI428639843	4.94819	6.97974	1.02645e-13	7.30768e-12	BMP7
A_72_P026961	4.94129	6.27117	7.58052e-11	2.1019e-09	SLC44A4
A_72_P442745	4.93892	5.75305	1.75689e-07	1.84066e-06	LOC100739773
A_72_P342808	4.932	5.49302	1.26731e-10	3.3055e-09	TC529163
A_72_P133226	4.92872	8.26714	8.40405e-14	6.15851e-12	SLC39A5
A_72_P153046	4.92498	4.55791	4.32837e-14	3.47059e-12	TC623089
A_72_P303024	4.91936	4.45963	4.3114e-15	5.05875e-13	FTCD
A_72_P077566	4.90631	4.16612	2.70118e-11	8.59799e-10	CYP17A1
A_72_P604673	4.90241	10.3775	1.96152e-17	5.09627e-15	COL4A1
A_72_P064941	4.89631	4.81236	3.83249e-13	2.24184e-11	TC601859
gi|7842218|gb|AW785442.1|AW785442	4.88913	5.18524	4.89585e-11	1.43929e-09	PBD-2
A_72_P441713	4.88475	7.85985	2.8077e-14	2.41071e-12	EPAS1
CUST_5447_PI428644611	4.87243	4.79714	7.30925e-12	2.79857e-10	FTCD
CUST_22_PI427286967	4.86954	6.87402	7.55563e-12	2.88187e-10	MGP
CUST_1070_PI428644611	4.85027	7.01932	1.35845e-09	2.61061e-08	ATP2C2
A_72_P348133	4.84959	8.52194	1.75397e-19	1.16963e-16	DPPA5
A_72_P210647	4.84412	6.69663	5.77408e-10	1.22691e-08	DENN2D
CUST_7336_PI428644611	4.84332	4.40954	3.99995e-16	6.64075e-14	IGSF10
A_72_P299379	4.81396	7.29556	1.34897e-15	1.91396e-13	NTRK2
A_72_P133976	4.80695	4.91981	4.16137e-16	6.85187e-14	EPAS1
A_72_P599233	4.80331	5.59813	6.39167e-10	1.34457e-08	CA2
A_72_P443884	4.79621	4.87633	3.98837e-17	9.17119e-15	GSTA1
A_72_P213162	4.79566	4.60058	3.13681e-14	2.65905e-12	SERPINA3-3
OTTSUST00000000475	4.78457	6.4131	2.12096e-10	5.1044e-09	OTTSUST00000000475
CUST_51_PI428639843	4.77976	9.38428	1.99112e-16	3.60221e-14	KHDC3L
A_72_P441075	4.77476	9.36116	7.97536e-18	2.47366e-15	DPPA5
A_72_P428104	4.76652	5.72455	1.15623e-13	8.0038e-12	TC528398
A_72_P361243	4.76197	3.64594	4.10921e-17	9.39507e-15	TC612900
CUST_3921_PI428644611	4.75984	6.30741	1.85794e-12	8.68436e-11	PTH1R
A_72_P025221	4.75384	3.74895	1.20653e-16	2.3321e-14	BLNK
OTTSUST00000000473	4.74644	6.26934	8.86977e-11	2.40277e-09	OTTSUST00000000473
A_72_P140426	4.74373	4.77511	2.04779e-08	2.81463e-07	AJ660252
A_72_P376458	4.73762	7.00855	1.94175e-11	6.55286e-10	IGF2
gi|115551289|dbj|AK232723.1|	4.7351	4.99343	2.20454e-13	1.41129e-11	HRG
A_72_P356313	4.70803	3.96343	1.81683e-23	8.077e-20	TC553000
A_72_P035186	4.69901	6.59306	4.60978e-13	2.6373e-11	AK237922
CUST_1763_PI428644611	4.6987	5.24564	1.01974e-07	1.14064e-06	RSPO3
A_72_P040381	4.68895	3.98151	3.57675e-09	6.06007e-08	TC536826
A_72_P442466	4.68684	5.61675	1.78641e-12	8.39904e-11	GNAS
A_72_P035326	4.68551	6.88273	2.75051e-13	1.69569e-11	ENPEP
CUST_5260_PI428644611	4.68389	5.26633	3.39048e-14	2.82618e-12	SLC15A2
A_72_P148026	4.67153	7.5055	1.23751e-12	6.11282e-11	PLBD1
gi|40800179|gb|CK452965.1|CK452965	4.67125	7.59249	1.8273e-17	4.84185e-15	LOC100620614
A_72_P414553	4.66546	4.49923	1.43135e-10	3.64311e-09	TFAP2B
A_72_P190666	4.66343	6.32533	1.5842e-15	2.18922e-13	TRPM6
CUST_2364_PI428644611	4.66309	6.57374	5.26176e-12	2.09481e-10	TRPM6
CUST_935_PI428644611	4.66159	4.03103	2.26499e-13	1.44077e-11	KCNK10
gi|54541175|gb|CJ028752.1|CJ028752	4.63634	4.4768	4.79033e-10	1.0428e-08	TSPAN1
A_72_P155041	4.63395	4.65176	3.92129e-07	3.72495e-06	SHISA2
CUST_658_PI428639852	4.62649	6.58149	5.78345e-14	4.46327e-12	AK238564.1
CUST_70_PI428639852	4.60489	10.7617	2.68427e-19	1.60299e-16	COL4A1
A_72_P117421	4.59306	7.20486	3.34088e-14	2.80235e-12	SLC37A2
A_72_P443088	4.5683	4.43478	1.20387e-12	5.97617e-11	SLC3A1
A_72_P065116	4.56633	3.44714	1.34392e-15	1.91358e-13	TC566863
A_72_P023006	4.55485	5.78474	1.0575e-17	3.08843e-15	TC538563
A_72_P442539	4.5529	4.14822	1.10047e-08	1.63501e-07	TC558577
gi|47523473|ref|NM_214198.1|	4.55035	6.98678	3.5366e-12	1.49897e-10	TGFB3
gi|47522725|ref|NM_213948.1|	4.5437	4.3646	2.5263e-10	5.92496e-09	IFNG
A_72_P246892	4.53339	4.10694	8.40748e-15	9.01854e-13	TC589883
A_72_P352588	4.53338	4.58488	2.33044e-08	3.15011e-07	CN155749
CUST_2422_PI428644611	4.5323	7.1877	1.25858e-10	3.28702e-09	PPP1R16B
A_72_P666205	4.52492	8.03961	9.92862e-11	2.64836e-09	CA2
gi|54536233|gb|CJ026374.1|CJ026374	4.51668	6.29127	3.54917e-10	8.00033e-09	NTRK2
A_72_P427254	4.50321	4.55779	1.8055e-13	1.19602e-11	SIDT1
CUST_82_PI428639849	4.49598	5.14096	3.02237e-07	2.95934e-06	HESX1
A_72_P036291	4.49311	5.85583	2.65236e-14	2.29705e-12	F2
CUST_270_PI428644611	4.48864	8.41041	7.81778e-12	2.97053e-10	MGP
A_72_P146471	4.48137	8.21033	4.7292e-09	7.75809e-08	MGP
gi|115550503|dbj|AK232333.1|	4.47811	5.52425	5.80801e-11	1.66823e-09	SERPINC1
A_72_P113676	4.47003	6.17799	4.39736e-08	5.47767e-07	IGF2
A_72_P486117	4.46967	5.54141	6.87845e-08	8.07437e-07	LOC100738039
CUST_2345_PI428644611	4.46841	4.33876	1.41455e-06	1.15553e-05	PPP1R14D
A_72_P302624	4.46327	4.80513	3.80906e-10	8.5285e-09	LMO3
A_72_P262647	4.45913	4.42939	1.23009e-10	3.21891e-09	TC555060
A_72_P011191	4.45589	7.61396	5.84029e-15	6.63852e-13	GLIPR1
A_72_P302769	4.44828	6.99776	9.64847e-12	3.57449e-10	HPX
A_72_P397718	4.44577	4.20675	1.08599e-11	3.9532e-10	NAALADL2
A_72_P531116	4.44026	5.9785	4.40616e-11	1.31563e-09	RBP4
A_72_P378353	4.43982	5.92814	3.9585e-09	6.61626e-08	TC609772
CUST_4416_PI428644611	4.43523	5.17757	3.61918e-08	4.62052e-07	SCNN1G
A_72_P455827	4.43252	4.20555	1.34242e-21	2.98397e-18	HAL
A_72_P321058	4.42541	4.11659	3.13504e-07	3.06165e-06	AQP9
A_72_P729913	4.42483	8.00403	2.74123e-08	3.63658e-07	MGP
A_72_P274079	4.42359	4.81774	3.85411e-06	2.7775e-05	TC581152
CUST_3567_PI428644611	4.41517	5.67893	1.28069e-09	2.48144e-08	SERPIND1
A_72_P548186	4.39941	4.09237	5.15403e-07	4.76584e-06	CYP17A1
A_72_P041371	4.39299	7.01127	4.82438e-15	5.57897e-13	SLC3A1
A_72_P638424	4.38349	8.23553	5.75847e-12	2.26997e-10	CA2
A_72_P741554	4.3719	7.88009	2.37424e-11	7.76744e-10	MGP
A_72_P414438	4.36102	4.58584	4.67263e-10	1.02106e-08	IGF2
CUST_4779_PI428644611	4.34498	5.35163	2.35554e-11	7.73156e-10	AP1M2
A_72_P104716	4.34044	5.04315	1.80144e-12	8.45981e-11	PRDM1
A_72_P200167	4.33627	4.25568	1.03279e-15	1.50624e-13	SH3YL1
A_72_P493123	4.3222	3.8053	1.87407e-16	3.40834e-14	RHOV
A_72_P293029	4.31807	10.7972	6.70517e-15	7.43977e-13	PRAP1
A_72_P302044	4.31544	4.13662	3.89156e-12	1.62024e-10	TC590192
A_72_P443205	4.30568	5.59693	7.03877e-17	1.49802e-14	FGL2
A_72_P431824	4.3004	6.60703	6.0368e-15	6.82312e-13	FADS6
CUST_1947_PI428644611	4.29412	5.17498	3.93353e-12	1.63455e-10	GRHL2
A_72_P180891	4.29216	5.9923	8.15093e-05	0.000407658	FGL2
A_72_P684857	4.28827	6.45586	7.6357e-05	0.000385407	CYP11A1
CUST_165_PI428639849	4.28556	7.17088	4.614e-13	2.6373e-11	RBP4
A_72_P255302	4.2845	8.10769	1.25875e-11	4.47678e-10	CA2
A_72_P298589	4.27321	5.49087	1.20956e-08	1.77533e-07	SLCO4C1
gi|106647505|gb|DQ530370.1|	4.26643	6.32179	2.50589e-09	4.46011e-08	F2
A_72_P473818	4.25153	6.76211	3.06933e-09	5.29797e-08	CA2
A_72_P378848	4.24499	5.63931	6.39698e-12	2.48978e-10	TC615444
A_72_P229897	4.24241	8.32073	4.76888e-11	1.40714e-09	TC548008
A_72_P109841	4.23671	4.24474	2.77327e-14	2.38627e-12	TC605635
gi|115547453|dbj|AK237835.1|	4.22921	5.73228	2.52581e-10	5.92496e-09	MAFB
CUST_7929_PI428644611	4.22792	3.69039	1.4778e-10	3.73756e-09	MTUS2
CUST_7117_PI428644611	4.22781	4.368	3.25152e-14	2.73887e-12	AMICA1
A_72_P132876	4.22087	5.36527	1.36108e-10	3.49763e-09	LOC100516442
A_72_P691227	4.2195	7.23801	5.31582e-09	8.60401e-08	SLC3A1
A_72_P314458	4.21349	10.8519	6.6296e-14	5.02381e-12	KIF2C
A_72_P343918	4.20931	6.88575	2.37168e-12	1.06026e-10	TC573060
A_72_P271759	4.20415	4.26142	2.91642e-12	1.26287e-10	TC629577
gi|52346215|ref|NM_001005152.1|	4.20152	6.06055	1.83936e-05	0.000110469	FGL2
A_72_P329203	4.19766	4.05729	3.56186e-12	1.50808e-10	TC519142
A_72_P193387	4.19286	6.13342	1.8517e-13	1.21656e-11	DY424412
A_72_P085286	4.18904	7.26448	1.39797e-05	8.65321e-05	PROM2
CUST_6505_PI428644611	4.18553	4.55578	2.8312e-07	2.80135e-06	HBE1
A_72_P025676	4.17694	4.05577	3.44273e-06	2.51455e-05	PTH1R
A_72_P027806	4.17469	7.01805	4.79154e-11	1.41174e-09	ENSSSCT00000023835
A_72_P598473	4.17224	4.38704	0.00320385	0.00983648	FGL2
A_72_P083971	4.16998	4.22777	1.02778e-12	5.21197e-11	PAGE2B
CUST_2968_PI428644611	4.16344	8.29753	1.16212e-17	3.32125e-15	SLC7A4
A_72_P316448	4.16044	4.85651	5.96992e-10	1.26115e-08	TC566231
A_72_P351123	4.15821	4.88275	1.48295e-14	1.44718e-12	FGL2
A_72_P223537	4.15799	7.37962	5.51246e-09	8.88635e-08	TGFB3
CUST_8064_PI428644611	4.15551	6.02198	7.71848e-14	5.72958e-12	SH3YL1
gi|34159170|gb|CF360955.1|CF360955	4.15353	4.13553	2.9853e-08	3.9188e-07	CF360955
gi|46171248|gb|CN156818.1|CN156818	4.15209	3.6563	1.85029e-07	1.92792e-06	CN156818
A_72_P729368	4.14683	8.84937	5.03854e-12	2.02203e-10	MGP
A_72_P022861	4.14406	9.39045	2.94571e-11	9.25852e-10	PXDN
A_72_P113811	4.14318	5.10968	9.70529e-07	8.33301e-06	TC597224
A_72_P333543	4.14236	7.0064	3.16978e-10	7.23892e-09	SLC16A9
A_72_P530973	4.13206	4.91388	2.57111e-11	8.23529e-10	LTB4R2
A_72_P328613	4.12936	4.16627	1.34764e-13	9.17014e-12	TC604721
A_72_P412298	4.12755	4.54092	1.22491e-10	3.20956e-09	VANGL1
A_72_P579642	4.12248	4.95653	4.61509e-11	1.36579e-09	FXYD3
A_72_P255202	4.11845	8.08399	7.33423e-13	3.89191e-11	ARHGEF16
A_72_P257572	4.1132	8.82648	1.20275e-22	4.37485e-19	INSR
A_72_P145761	4.10778	4.75447	1.84865e-06	1.4566e-05	AK397100
CUST_84_PI427286967	4.10039	4.65634	5.84209e-10	1.23873e-08	TEC
CUST_4200_PI428644611	4.1002	5.50582	6.18294e-11	1.75825e-09	SLIT1
A_72_P088906	4.09909	3.9367	4.22713e-14	3.40181e-12	TC527183
CUST_4566_PI428644611	4.09616	7.13631	1.02653e-07	1.1476e-06	RBP4
A_72_P667921	4.09607	8.97365	4.10089e-05	0.000222392	RBP4
A_72_P452483	4.08505	6.30793	1.21443e-12	6.01366e-11	LOC100157816
A_72_P394693	4.08127	8.82097	1.69782e-18	7.07621e-16	NR_033910.1
A_72_P355658	4.07665	4.01885	2.66138e-16	4.58986e-14	DY411161
A_72_P053181	4.07513	3.99208	2.75068e-08	3.64791e-07	RDH16
gi|7052738|gb|AW482632.1|AW482632	4.07205	4.63256	2.69266e-10	6.25812e-09	MSLN
A_72_P441394	4.06567	5.88424	3.28848e-08	4.26224e-07	IFNG
CUST_1703_PI428644611	4.06154	5.14553	5.34099e-08	6.49341e-07	EPHB2
A_72_P116356	4.05404	3.66723	1.96233e-12	9.09787e-11	TC550227
A_72_P543123	4.04439	4.51592	4.0223e-08	5.06726e-07	LGALS4
A_72_P193107	4.04002	4.30132	4.63045e-14	3.64702e-12	OSBP2
A_72_P022431	4.037	5.62214	4.7136e-08	5.82806e-07	SLC15A2
A_72_P420449	4.03585	6.98703	3.8942e-10	8.6851e-09	ADAMTS5
A_72_P110401	4.0351	10.8746	3.17507e-15	3.92092e-13	TC596086
A_72_P392308	4.03222	5.71186	3.49604e-07	3.37645e-06	AK392079
A_72_P098851	4.03069	7.77473	1.3216e-12	6.50415e-11	PMP22
A_72_P050266	4.02383	3.86768	3.04328e-08	3.98575e-07	LOC100626245
A_72_P307738	4.02359	9.18161	6.03171e-17	1.3116e-14	slc22a23
A_72_P386478	4.01939	9.35802	1.47303e-19	1.0605e-16	DY419528
A_72_P088346	4.0165	11.1719	1.22834e-15	1.76154e-13	PPP1R14A
A_72_P013776	3.9876	4.78166	2.08444e-12	9.56427e-11	HAL
A_72_P329003	3.98671	3.88691	1.55768e-11	5.4054e-10	DY435715
A_72_P181626	3.98577	4.96805	2.03696e-11	6.82585e-10	TC552790
gi|59808444|gb|DN114483.1|DN114483	3.97606	4.30953	8.7368e-17	1.78669e-14	HABP2
gi|115550542|dbj|AK232372.1|	3.97048	10.338	0.000349394	0.00144716	FBLN1
A_72_P363183	3.9675	4.86654	5.14284e-07	4.75659e-06	TC585445
A_72_P217932	3.96689	4.79754	2.3037e-08	3.12346e-07	TC537695
A_72_P022241	3.95904	4.23245	3.61768e-08	4.62007e-07	TC538222
A_72_P060536	3.95625	4.81439	2.93645e-09	5.10161e-08	A_72_P060536
A_72_P031681	3.95563	3.89569	2.22706e-13	1.42116e-11	TC592408
A_72_P161911	3.95495	4.94317	9.85988e-08	1.10971e-06	LOC100525875
A_72_P307978	3.9523	5.5353	1.27734e-09	2.47734e-08	TC533993
A_72_P013046	3.94526	4.98027	3.48619e-09	5.94316e-08	A_72_P013046
A_72_P131386	3.94508	5.30366	2.68624e-06	2.02218e-05	GJA5
A_72_P436959	3.94077	4.22687	2.21351e-13	1.41477e-11	HGD
CUST_3870_PI428644611	3.93375	6.19922	3.3168e-10	7.51039e-09	SLC39A8
A_72_P308808	3.92689	5.44115	3.53718e-09	6.01941e-08	TRPM6
A_72_P518837	3.92576	6.81864	9.22486e-10	1.85103e-08	LOC100525797
CUST_7505_PI428644611	3.92252	5.56567	1.73005e-07	1.81539e-06	ST6GALNAC2
CUST_7138_PI428644611	3.91684	3.98529	7.73445e-11	2.13865e-09	NAANADL2
A_72_P676774	3.90859	4.03108	7.02851e-17	1.49802e-14	IHH
CUST_4383_PI428644611	3.90483	9.95122	6.09026e-14	4.65033e-12	IGSF3
A_72_P718398	3.89989	4.25023	2.56492e-11	8.22975e-10	LGI1
gi|47522787|ref|NM_213981.1|	3.8978	6.57901	5.20667e-11	1.51729e-09	LGALS4
A_72_P706463	3.89711	5.09806	2.48335e-09	4.42787e-08	ITIH4
A_72_P223877	3.89707	4.61229	8.65365e-10	1.75378e-08	HBE1
CUST_3291_PI428644611	3.8969	4.32261	1.95939e-06	1.5315e-05	LGI1
A_72_P330313	3.89674	7.15759	3.83326e-12	1.60431e-10	TC538076
CUST_4700_PI428644611	3.89203	6.73679	6.67604e-08	7.87485e-07	RASSF2
gi|14655681|gb|BI181272.1|BI181272	3.89058	5.77943	1.14108e-10	3.00763e-09	COL4A2
A_72_P252782	3.89012	4.9554	3.55338e-09	6.032e-08	BMP3
CUST_3332_PI428644611	3.88738	4.59007	4.4303e-10	9.71292e-09	GJA5
A_72_P398448	3.88449	4.82107	9.23501e-09	1.40069e-07	LOC100523351
A_72_P254192	3.88133	4.18245	6.37198e-12	2.48247e-10	TC606683
A_72_P337358	3.87821	3.99972	1.67658e-09	3.13465e-08	A_72_P337358
A_72_P295099	3.87702	6.63159	3.45087e-14	2.86458e-12	SOX11
A_72_P206657	3.87454	7.48501	2.1452e-15	2.80495e-13	BP163348
A_72_P077471	3.87399	6.00794	4.75377e-09	7.79202e-08	FCER1G
A_72_P176366	3.87116	4.41055	8.72537e-10	1.76497e-08	INS
gi|40394103|gb|BP144632.1|BP144632	3.86778	4.38006	3.63085e-07	3.493e-06	MZB1
A_72_P070991	3.86674	4.33992	4.45447e-10	9.75521e-09	ATP2C2
A_72_P176236	3.8667	4.05086	2.61451e-07	2.61588e-06	E3
A_72_P118136	3.85938	4.40619	4.49456e-11	1.33506e-09	LOC100154384
CUST_1295_PI428644611	3.85892	7.3229	5.93674e-14	4.55048e-12	RHOV
A_72_P621557	3.85834	4.30639	1.98865e-07	2.05389e-06	FGG
A_72_P698912	3.85593	4.40919	9.05717e-09	1.37842e-07	LOC100157816
A_72_P245677	3.85251	3.83144	2.81364e-12	1.22233e-10	IHH
A_72_P226167	3.85238	6.85711	4.15406e-10	9.17264e-09	GSN
A_72_P197402	3.85228	5.32922	4.06165e-09	6.77692e-08	TC543969
A_72_P030056	3.84951	7.60461	1.99137e-12	9.17934e-11	RHOV
CUST_5095_PI428644611	3.8479	5.13361	7.37936e-11	2.05324e-09	KIRREL3
gi|47523159|ref|NM_213847.1|	3.84766	6.01402	5.32746e-12	2.11465e-10	ICA
A_72_P473467	3.84717	5.60003	2.5581e-05	0.000147142	KCNV1
A_72_P428199	3.83745	5.87883	1.00509e-12	5.12287e-11	TC528444
A_72_P281384	3.83266	6.89098	1.50923e-12	7.24049e-11	LOC100514639
A_72_P395408	3.83061	6.28802	5.16216e-12	2.06337e-10	LOC100525797
A_72_P332978	3.8224	6.57926	4.28472e-13	2.4774e-11	TC586815
A_72_P123751	3.81975	7.39499	5.35433e-13	2.98362e-11	GATA3
A_72_P008316	3.81849	7.30161	3.95779e-10	8.79215e-09	TSPAN1
CUST_4222_PI428644611	3.81706	6.41912	1.1464e-08	1.6982e-07	AFAP1L2
A_72_P166166	3.81595	4.94106	3.87462e-08	4.90748e-07	A_72_P166166
A_72_P526338	3.81459	4.31677	3.50554e-06	2.55437e-05	GNAS
A_72_P281449	3.81249	4.44143	9.52396e-09	1.44015e-07	TC518892
A_72_P300614	3.81237	4.05999	1.68702e-11	5.79395e-10	CK454992
A_72_P177421	3.81148	10.2021	1.36286e-12	6.65806e-11	GATA3
A_72_P407548	3.81117	9.99516	1.0874e-20	1.31842e-17	FAM107B
CUST_4356_PI428644611	3.80763	4.40341	5.26341e-10	1.13223e-08	MSLN
A_72_P486462	3.80752	3.80181	6.87422e-09	1.07861e-07	NAALADL2
A_72_P123651	3.79787	4.2248	1.28197e-05	8.03211e-05	MLC1
A_72_P278689	3.78951	5.14537	1.15758e-11	4.18014e-10	CNKSR1
A_72_P202912	3.78891	4.6056	9.09023e-11	2.45915e-09	AK390618
CUST_3928_PI428644611	3.78869	5.11397	1.62989e-08	2.31089e-07	ABCC2
A_72_P255797	3.7878	3.99019	5.97398e-14	4.57027e-12	LOC100522224
CUST_3767_PI428644611	3.7859	7.01991	1.82471e-10	4.50114e-09	SLC16A9
A_72_P300999	3.78288	4.18015	0.000335983	0.00139929	A_72_P300999
A_72_P421449	3.78154	5.631	3.62325e-10	8.1349e-09	A_72_P421449
A_72_P035516	3.77946	6.68933	7.14191e-14	5.37134e-12	LGALS4
gi|113205711|ref|NM_001044567.1|	3.77734	10.332	9.06317e-13	4.69633e-11	GATA3
A_72_P340863	3.77215	4.06663	1.87808e-10	4.61572e-09	LOC100517650
A_72_P371543	3.77039	10.6891	4.46637e-18	1.52956e-15	GM2A
CUST_818_PI428644611	3.76863	7.61936	2.96145e-12	1.27822e-10	SPINT2
A_72_P574589	3.76735	4.63972	6.53375e-07	5.88655e-06	TNNT3
CUST_8328_PI428644611	3.76351	6.67124	1.33765e-06	1.10012e-05	SLC44A4
A_72_P444587	3.76113	6.03738	1.29847e-07	1.40985e-06	GM2A
A_72_P187171	3.76053	5.49325	3.95866e-12	1.64135e-10	SLC37A2
A_72_P632981	3.7579	4.25534	3.96542e-18	1.40407e-15	CYP2C33
CUST_74_PI428639846	3.75594	4.63143	2.06482e-08	2.8322e-07	KIT
gi|49417543|gb|AJ684953.1|AJ684953	3.75015	4.21742	1.49639e-09	2.84294e-08	MMRN1
CUST_5946_PI428644611	3.74499	4.41493	1.07665e-12	5.43228e-11	LECT2
A_72_P258992	3.73858	7.10494	8.01655e-12	3.03453e-10	ITGB3
A_72_P088136	3.73806	3.94851	2.295e-19	1.45754e-16	GSTA2
A_72_P169661	3.73769	4.93871	1.30561e-06	1.07709e-05	CJ023709
CUST_5626_PI428644611	3.73707	5.28954	3.55247e-13	2.09026e-11	TP53I11
A_72_P423064	3.73597	4.82735	5.29343e-08	6.44539e-07	BCAS1
A_72_P203157	3.73524	10.2893	1.37539e-15	1.94455e-13	COL4A2
A_72_P441659	3.73054	6.71871	6.50414e-09	1.02739e-07	GATA3
A_72_P272659	3.73037	5.51332	1.54051e-09	2.9143e-08	EMP2
A_72_P077356	3.72667	7.73654	2.96882e-13	1.80525e-11	FXYD3
CUST_8184_PI428644611	3.72333	7.57071	1.09172e-13	7.63648e-12	GALNT3
A_72_P424594	3.72168	4.79926	2.84073e-10	6.55104e-09	TC619647
A_72_P231312	3.71392	5.53532	1.9164e-08	2.65318e-07	TC564556
CUST_1454_PI428644611	3.71167	4.24633	4.1002e-07	3.87466e-06	MEP1B
CUST_4990_PI428644611	3.70551	5.80565	3.04067e-08	3.98364e-07	HRG
CUST_250_PI428639852	3.69918	4.2604	4.04633e-16	6.68999e-14	AK398212.1
A_72_P276004	3.68807	6.61514	7.0616e-12	2.71354e-10	SUSD2
CUST_50_PI428639852	3.68035	7.00816	1.17927e-06	9.86697e-06	HSD11B2
gi|45359790|gb|AY552751.1|	3.67972	5.34098	4.1475e-11	1.25148e-09	TEC
CUST_3153_PI428644611	3.67863	6.60985	7.52338e-08	8.76071e-07	RAB25
A_72_P337738	3.67831	4.94561	2.27421e-05	0.000132954	RHOV
CUST_154_PI428639846	3.67673	4.84465	1.41244e-07	1.5155e-06	WNT4
A_72_P266962	3.67547	5.70807	3.89968e-10	8.68765e-09	TC566077
A_72_P365833	3.67532	7.30407	1.66674e-12	7.91077e-11	TC578481
A_72_P035546	3.6726	6.1215	1.598e-07	1.68968e-06	ICA
A_72_P008221	3.67196	9.66477	5.68374e-10	1.209e-08	SERPINF1
A_72_P354438	3.67128	4.83343	4.95839e-12	1.99789e-10	INSC
CUST_3140_PI428644611	3.66395	5.0691	1.05449e-06	8.95776e-06	LRRTM3
A_72_P364758	3.66277	3.8381	6.85508e-20	5.59752e-17	TC532019
gi|90240019|gb|BX914879.2|BX914879	3.66133	5.15847	2.03973e-10	4.94617e-09	BX914879
A_72_P444086	3.65889	5.36545	1.93262e-10	4.72286e-09	SVCT1
A_72_P035901	3.65171	5.60968	2.25974e-08	3.07428e-07	PLCD4
A_72_P043786	3.6516	5.18367	3.63913e-09	6.14887e-08	CYP11A1
A_72_P112381	3.64773	4.98569	8.70138e-08	9.95854e-07	IGSF1
A_72_P254737	3.64746	3.78629	3.62015e-14	2.98036e-12	TC607075
A_72_P569174	3.64403	6.80258	1.19949e-07	1.31559e-06	GSN
CUST_25_PI428639852	3.64339	4.7457	3.00725e-08	3.94502e-07	TAS1R3
A_72_P713558	3.63365	5.51568	2.22509e-09	4.02296e-08	CXCL12
CUST_1895_PI428644611	3.63317	8.37222	6.13801e-16	9.66882e-14	ITPKA
A_72_P172301	3.62948	5.82734	1.70959e-08	2.40515e-07	TC520226
A_72_P168581	3.62778	5.99244	2.87929e-10	6.63232e-09	TC575032
A_72_P092426	3.62755	6.29166	8.5114e-09	1.30629e-07	TC556282
CUST_197_PI428639849	3.62603	4.33666	3.24968e-08	4.21742e-07	AQN-3
A_72_P174736	3.62322	4.3663	1.75312e-12	8.25223e-11	A_72_P174736
A_72_P156111	3.62213	4.27931	2.36036e-09	4.24643e-08	PDZD3
A_72_P075226	3.62103	5.25595	3.98594e-08	5.02829e-07	CV871507
A_72_P408118	3.62093	5.27783	2.63652e-10	6.14741e-09	TEC
A_72_P489064	3.61707	6.84675	8.33186e-11	2.27709e-09	LOC100736876
A_72_P222692	3.61588	7.03297	6.74793e-11	1.89468e-09	SLC39A8
A_72_P280159	3.61575	4.92273	2.98079e-07	2.92677e-06	TC551018
CUST_240_PI428639843	3.613	5.26465	1.66354e-13	1.11304e-11	ZFP42
A_72_P056586	3.60839	5.52071	1.8055e-05	0.000108582	TC584129
CUST_3225_PI428644611	3.60713	4.14498	2.1196e-13	1.36346e-11	PLA2G12B
A_72_P041071	3.60419	5.30146	4.34759e-11	1.30106e-09	TC581139
A_72_P409193	3.59897	4.09274	4.79296e-12	1.941e-10	A_72_P409193
A_72_P157046	3.59245	5.36518	1.01128e-05	6.51565e-05	TC624767
A_72_P256667	3.59219	5.7171	5.85484e-11	1.67909e-09	TC594389
CUST_4759_PI428644611	3.59218	4.52484	2.55725e-12	1.12437e-10	FGL2
A_72_P220182	3.59162	4.73682	2.5003e-09	4.45533e-08	LOC100622074
A_72_P749046	3.58817	5.38757	1.51075e-10	3.81366e-09	STAR
CUST_1564_PI428644611	3.5878	5.3713	4.53119e-09	7.46387e-08	FRMD1
A_72_P544532	3.58441	5.21843	4.50577e-08	5.59358e-07	IGF2
gi|11074562|gb|BF191193.1|BF191193	3.58436	5.59105	1.38819e-07	1.49148e-06	TBC1D16
A_72_P109881	3.58256	3.81685	5.30114e-10	1.13851e-08	SLCO4C1
gi|72535164|ref|NM_001031776.1|	3.58006	4.58418	4.43811e-09	7.32865e-08	SPMI
A_72_P326933	3.57923	4.95456	1.9742e-10	4.80473e-09	DN101587
gi|13660220|gb|BG610241.1|BG610241	3.57651	4.16579	2.30116e-11	7.59042e-10	BG610241
A_72_P426009	3.57499	7.3657	9.8683e-09	1.48548e-07	STEAP3
CUST_174_PI428644611	3.57432	3.87212	1.44479e-08	2.07792e-07	PTPRO
A_72_P334198	3.56785	4.08376	1.89161e-11	6.40313e-10	TC586997
A_72_P247652	3.5616	5.65716	3.36062e-08	4.33607e-07	EW670796
A_72_P170611	3.55843	5.72345	4.45969e-11	1.32791e-09	TC560803
A_72_P012686	3.55664	5.06145	1.61633e-09	3.03762e-08	CX060963
A_72_P316003	3.54957	5.87243	8.54731e-11	2.32701e-09	TC578302
CUST_26_PI428639855	3.54877	9.73588	1.43446e-10	3.64872e-09	EGFR
A_72_P418849	3.5346	6.65201	4.97514e-06	3.46855e-05	TC540850
gi|55742698|ref|NM_001001265.1|	3.53428	6.79486	3.77462e-11	1.1564e-09	FCER1G
A_72_P216672	3.53208	5.01358	4.04492e-07	3.82521e-06	AK396255
A_72_P621617	3.52983	5.85331	1.91759e-08	2.65391e-07	TGFB3
A_72_P742047	3.52654	6.66726	1.65121e-10	4.12659e-09	SERPINF1
A_72_P223207	3.52404	3.81096	4.87011e-07	4.52421e-06	SPMI
A_72_P141051	3.51768	5.355	5.79635e-06	3.97187e-05	TC529278
A_72_P154751	3.51737	6.85218	3.60209e-12	1.52029e-10	TC526393
A_72_P232282	3.51653	6.64102	3.87581e-09	6.49664e-08	IGF1
A_72_P380778	3.51563	5.78014	1.05663e-09	2.09292e-08	TC606100
A_72_P138781	3.51323	4.1529	2.00099e-07	2.06451e-06	TC600639
A_72_P165111	3.50836	8.83055	2.57282e-11	8.23529e-10	KIT
A_72_P358453	3.50443	4.43937	2.3748e-15	3.07502e-13	PROM1
A_72_P120841	3.50405	5.19405	2.57824e-08	3.44895e-07	TC531424
A_72_P441289	3.50158	5.10153	1.73092e-06	1.37489e-05	DLK1
A_72_P466893	3.49352	5.43921	3.29239e-08	4.26592e-07	IGSF1
A_72_P009841	3.48863	5.13812	3.95614e-06	2.83672e-05	TC612492
A_72_P365173	3.48855	5.70425	1.75886e-06	1.39464e-05	MAT1A
CUST_314_PI428639849	3.48824	4.02701	3.63375e-12	1.53203e-10	CATSPER3
A_72_P360118	3.48812	4.79966	2.45874e-07	2.47988e-06	TC571059
A_72_P020296	3.4874	5.24919	4.196e-08	5.26124e-07	TC621510
A_72_P476436	3.48662	4.28208	3.65253e-06	2.64845e-05	LOC100514657
A_72_P077796	3.48569	7.91738	2.83139e-07	2.80135e-06	TAC3
A_72_P009781	3.48563	3.5128	1.43768e-15	2.01129e-13	TC612485
CUST_106_PI428639843	3.48094	6.63478	2.06366e-14	1.88946e-12	IGF1
A_72_P208852	3.48049	4.69279	0.000724592	0.00273454	AK343323
A_72_P223517	3.48048	9.66001	1.37203e-10	3.519e-09	EGFR
CUST_240_PI428639849	3.47978	5.21411	2.47157e-15	3.1646e-13	ZFP42
A_72_P251717	3.47718	4.19282	1.8397e-09	3.40149e-08	TC602715
A_72_P121106	3.47122	7.00671	3.62552e-09	6.12846e-08	TC531543
A_72_P198267	3.4691	5.00858	7.48448e-10	1.54601e-08	ZNF583
A_72_P022346	3.46685	5.61685	7.40761e-11	2.05824e-09	TC538269
A_72_P330148	3.46374	4.22002	2.39725e-16	4.22539e-14	TC537964
A_72_P011746	3.46347	5.46266	5.56316e-09	8.96085e-08	A_72_P011746
CUST_3813_PI428644611	3.4599	3.73155	1.17293e-06	9.82005e-06	MTUS2
A_72_P160471	3.45675	5.67563	0.00309827	0.00955854	TC523595
gi|47523621|ref|NM_214278.1|	3.45598	5.89654	8.82021e-15	9.41081e-13	IRF6
A_72_P002941	3.45221	4.91969	5.93229e-07	5.39938e-06	TC554609
A_72_P489337	3.44965	5.83859	1.52825e-10	3.85055e-09	HKDC1
gi|113205555|ref|NM_001044525.1|	3.44811	8.70714	1.34562e-09	2.5897e-08	KIT
CUST_36_PI428639846	3.44736	5.71016	1.05901e-07	1.18061e-06	CXCL12
A_72_P057591	3.44411	5.27744	1.22006e-07	1.33574e-06	TC546983
A_72_P305279	3.4425	4.58705	8.48684e-10	1.72369e-08	TC534658
gi|31620963|emb|AJ318102.1|	3.44239	7.62176	3.20853e-06	2.36635e-05	CLDN1
A_72_P125706	3.43986	9.24889	8.05998e-10	1.65209e-08	CYBRD1
CUST_8312_PI428644611	3.43967	5.37483	8.72312e-11	2.36785e-09	RELN
A_72_P124201	3.4392	7.82385	3.87804e-10	8.66354e-09	EPCAM
A_72_P001986	3.43582	5.27241	3.0754e-12	1.32169e-10	TC530214
A_72_P069661	3.4307	6.73142	9.51337e-08	1.07495e-06	FBLN1
A_72_P168886	3.43061	7.08794	2.02422e-09	3.705e-08	TC531778
CUST_3442_PI428644611	3.42901	5.44312	1.35979e-09	2.61068e-08	MAT1A
A_72_P289434	3.42709	6.68084	1.72444e-10	4.27487e-09	DB803423
CUST_268_PI428644611	3.42659	4.82771	2.24995e-12	1.0196e-10	GRIN2B
A_72_P149326	3.424	9.91696	2.94609e-12	1.27434e-10	MSX2
A_72_P485451	3.42031	4.39712	2.64935e-08	3.53343e-07	SLC38A3
CUST_512_PI428639852	3.41909	10.6386	8.16694e-16	1.24711e-13	AK351372.1
A_72_P112901	3.4175	5.92627	6.11644e-09	9.72675e-08	TC604059
A_72_P088281	3.41581	3.55117	1.91507e-10	4.68935e-09	PSP-I
CUST_7542_PI428644611	3.41248	8.79771	1.19137e-14	1.19169e-12	C4orf22
A_72_P609264	3.4085	4.54568	9.2034e-12	3.42481e-10	PLG
A_72_P412268	3.40759	6.48269	1.80217e-08	2.51857e-07	TC604159
A_72_P109831	3.40556	7.39398	4.46047e-11	1.32791e-09	RRAD
CUST_6228_PI428644611	3.40105	7.32706	1.8803e-12	8.76619e-11	FXYD4
CUST_100_PI428639843	3.40026	5.06345	3.26366e-09	5.60679e-08	HES7
A_72_P162116	3.40003	5.85436	4.54308e-09	7.48037e-08	TC560604
CUST_541_PI428644611	3.39798	7.06306	5.70414e-10	1.21269e-08	ENPP5
A_72_P761949	3.39797	7.55536	4.17592e-10	9.21074e-09	EPCAM
CUST_328_PI428644611	3.39665	4.50198	2.29738e-12	1.03514e-10	HAL
A_72_P099016	3.39487	3.92514	5.73372e-05	0.000299767	RAB25
A_72_P441559	3.39455	8.79769	5.88602e-12	2.31341e-10	KIT
A_72_P084796	3.39278	3.93496	8.58834e-12	3.22051e-10	DN133016
CUST_823_PI428639852	3.3915	4.1832	7.74709e-08	8.982e-07	DQ139314.1
CUST_820_PI428639852	3.38929	4.64105	7.33806e-09	1.14421e-07	AB162129.1
A_72_P384678	3.38903	6.11789	2.53858e-08	3.40265e-07	TC569600
A_72_P146401	3.38757	10.1285	8.02749e-11	2.209e-09	SERPINF1
A_72_P359988	3.38732	5.33941	2.32058e-08	3.14103e-07	TC549025
CUST_8146_PI428644611	3.38484	5.81101	7.71094e-08	8.94528e-07	EGFLAM
CUST_4295_PI428644611	3.38362	8.26194	2.01473e-06	1.56923e-05	FXYD4
A_72_P424269	3.38247	5.04104	2.72854e-09	4.80409e-08	TC619508
A_72_P000111	3.38122	4.90126	5.93606e-10	1.25599e-08	AK349235
A_72_P102301	3.37805	3.97968	1.13357e-12	5.65525e-11	HM059032
A_72_P223487	3.37754	3.99731	0.00012296	0.000581049	IVL
A_72_P382293	3.37569	5.68402	1.89822e-12	8.83138e-11	GRB7
CUST_7894_PI428644611	3.37471	10.1602	7.22791e-13	3.84818e-11	SERPINF1
A_72_P666002	3.373	10.5848	4.34936e-12	1.79035e-10	UPTI
CUST_4784_PI428644611	3.37202	6.24157	1.39823e-09	2.67165e-08	RALGPS2
A_72_P146996	3.37197	4.33329	1.52217e-12	7.29386e-11	APOA4
A_72_P088846	3.36774	7.79435	2.31221e-10	5.49696e-09	TC527130
A_72_P042251	3.36721	4.08483	0.000453684	0.00181487	CHIA
gi|47522839|ref|NM_214007.1|	3.36611	9.75697	2.88497e-09	5.03624e-08	EGFR
A_72_P490982	3.36576	3.9122	2.66791e-13	1.65497e-11	SYTL3
CUST_450_PI427286967	3.36417	5.80005	1.73154e-06	1.37489e-05	CXCL12
A_72_P202232	3.36174	3.76384	7.57621e-06	5.02539e-05	TC542096
A_72_P021366	3.35976	5.62823	2.29711e-06	1.76546e-05	TC566271
A_72_P063391	3.35918	4.41925	1.22541e-07	1.33998e-06	NTF3
CUST_5683_PI428644611	3.35824	5.67701	2.70365e-09	4.76347e-08	PLSCR4
A_72_P378158	3.35658	4.26668	2.35826e-09	4.24455e-08	SERPINC1
A_72_P596349	3.35436	5.76069	1.63521e-08	2.31679e-07	AK394717
CUST_1601_PI428644611	3.35185	4.35612	1.11015e-10	2.9319e-09	SYTL3
A_72_P001141	3.35134	4.04245	8.4115e-05	0.000418754	A_72_P001141
A_72_P592949	3.34658	5.61764	5.19715e-11	1.51562e-09	AJ560658
A_72_P474981	3.34123	10.0149	5.7895e-14	4.46327e-12	S100A14
A_72_P762916	3.34057	8.29629	4.72148e-14	3.70414e-12	EPCAM
gi|114703735|ref|NM_001048187.1|	3.34045	5.22676	5.32673e-05	0.000280727	DLK1
A_72_P102906	3.33979	5.39449	6.09067e-08	7.27662e-07	BE234211
A_72_P295819	3.33372	5.1318	1.17124e-09	2.29381e-08	TC584800
A_72_P436839	3.3315	4.29247	1.04903e-06	8.9152e-06	TC525078
A_72_P281294	3.32798	3.85179	3.03301e-06	2.25481e-05	TC551268
CUST_3491_PI428644611	3.32774	9.25813	1.2359e-09	2.40866e-08	COL4A1
A_72_P034216	3.32739	4.37639	3.53727e-08	4.5309e-07	TC523025
CUST_2820_PI428644611	3.32282	6.26553	5.14148e-09	8.35224e-08	ADAMTS9
A_72_P160811	3.32108	5.23063	5.4846e-09	8.85214e-08	TC523781
CUST_1450_PI428644611	3.32021	5.77707	1.94283e-05	0.000115814	TACSTD2
A_72_P046261	3.32014	6.66721	1.96868e-12	9.10623e-11	DN111745
A_72_P157831	3.32009	12.677	2.27126e-18	8.73801e-16	FN1
CUST_8138_PI428644611	3.31972	5.96929	1.92353e-07	1.99347e-06	GRB7
A_72_P453043	3.31731	8.36462	3.5643e-10	8.02539e-09	CLDN10
A_72_P344983	3.31449	4.64108	3.20664e-06	2.36586e-05	TC548603
CUST_4910_PI428644611	3.31377	3.99257	5.87912e-12	2.31339e-10	GDJ3
A_72_P029066	3.31275	5.82901	3.14325e-11	9.81002e-10	ADAMTS19
A_72_P539908	3.31171	6.81938	1.82962e-08	2.54803e-07	GSN
A_72_P245497	3.31075	6.05148	9.97294e-08	1.12086e-06	HEY1
A_72_P401608	3.30847	5.6883	1.53621e-11	5.35411e-10	IL7
A_72_P362683	3.30233	10.0601	2.8256e-12	1.22619e-10	S100A14
A_72_P114931	3.30068	3.7152	8.24971e-18	2.51969e-15	TC627807
A_72_P165386	3.29984	3.72255	1.57199e-16	2.92543e-14	FMO1
A_72_P266702	3.29964	4.90567	4.74402e-09	7.77923e-08	TC565841
A_72_P723043	3.29848	9.81351	1.66578e-12	7.91077e-11	SERPINF1
A_72_P628961	3.2983	5.81408	1.49604e-12	7.21181e-11	TC595756
A_72_P029166	3.29768	6.09446	0.000109937	0.000527611	CN162490
A_72_P479125	3.29527	4.23253	4.02404e-05	0.000219085	KCNK10
CUST_821_PI428639852	3.29283	4.76498	7.9145e-09	1.22265e-07	AB162128.1
CUST_3562_PI428644611	3.29173	7.69315	4.84904e-12	1.95975e-10	SPOCK3
CUST_6320_PI428644611	3.29122	4.3934	3.94698e-05	0.000215329	EPHB6
A_72_P162966	3.29083	4.67576	6.68439e-06	4.4984e-05	TC600965
CUST_5166_PI428644611	3.29043	3.79671	2.63804e-09	4.66416e-08	PTPRO
CUST_7583_PI428644611	3.28891	6.58015	9.00168e-09	1.37154e-07	OVOL1
gi|115555431|dbj|AK234044.1|	3.28806	9.96974	3.03786e-12	1.30944e-10	CXCL14
A_72_P231847	3.28483	6.05379	3.08774e-11	9.6745e-10	TC521806
A_72_P175981	3.28476	8.24765	2.24144e-06	1.72698e-05	XR_130926.1
A_72_P334503	3.28463	5.27281	6.63207e-08	7.83222e-07	LRTM2
A_72_P100666	3.28441	4.6669	4.1235e-11	1.24611e-09	BP142959
A_72_P355668	3.28437	4.64139	7.83391e-08	9.0538e-07	A_72_P355668
A_72_P149371	3.28422	9.57786	3.88594e-10	8.67152e-09	CXCL14
A_72_P455031	3.27906	4.85669	1.80241e-09	3.33762e-08	GRIN2B
CUST_1187_PI428644611	3.27506	5.13928	1.18414e-08	1.74186e-07	RPS6KA5
A_72_P502866	3.27384	6.65947	3.29143e-06	2.41995e-05	ABCC2
A_72_P122266	3.27115	7.7652	4.48564e-16	7.26619e-14	LYPD6
CUST_6927_PI428644611	3.27	4.4961	4.93122e-05	0.000262336	TMEM45B
A_72_P379393	3.26909	5.87212	1.78919e-08	2.50392e-07	TC615805
A_72_P079341	3.26689	6.19041	0.00162051	0.00546145	TC549734
A_72_P762880	3.26645	8.65863	2.83904e-07	2.80754e-06	MGP
A_72_P180731	3.26606	4.8526	4.95173e-08	6.07368e-07	KIT
A_72_P364828	3.26149	4.77405	2.62786e-06	1.98421e-05	TC534089
A_72_P765999	3.26064	7.72426	1.36255e-13	9.25587e-12	EPCAM
A_72_P489272	3.25914	4.28681	9.29797e-10	1.86383e-08	LRRTM3
A_72_P581752	3.25909	8.48637	7.39668e-18	2.3488e-15	SEPP1
A_72_P146676	3.25835	4.51466	3.9153e-09	6.56009e-08	RGS5
A_72_P176246	3.25797	4.3619	8.42406e-08	9.67159e-07	CKM
A_72_P498040	3.2565	4.24394	0.00137053	0.00473176	SERPINA3-3
A_72_P520413	3.25539	4.02241	7.0033e-14	5.28696e-12	TC610849
CUST_6343_PI428644611	3.25528	5.36058	4.05464e-14	3.27077e-12	NAALAD2
A_72_P303249	3.2545	10.5373	1.12659e-13	7.8257e-12	UPTI
CUST_5918_PI428644611	3.25291	6.146	6.08924e-06	4.1463e-05	EGFLAM
A_72_P236862	3.2527	8.44773	2.87217e-16	4.91104e-14	ANKH
A_72_P473581	3.24914	3.80988	1.22417e-08	1.79218e-07	GRHL2
A_72_P035731	3.24774	5.61666	3.50314e-05	0.000193474	DLK1
A_72_P223767	3.2399	8.62898	3.43784e-07	3.32747e-06	APOE
gi|47523769|ref|NM_214356.1|	3.23891	4.33256	6.78046e-13	3.65624e-11	RGS5
A_72_P442022	3.23752	5.78762	0.000215106	0.000946927	AQP3
A_72_P705582	3.23729	4.52898	1.17646e-05	7.43741e-05	LOC100155249
A_72_P302744	3.23613	3.99885	2.49908e-11	8.06377e-10	LOC780430
gi|50979294|ref|NM_213747.1|	3.23547	7.21301	3.6852e-06	2.66779e-05	CRSP-2
A_72_P030356	3.23518	10.3114	2.43139e-11	7.8945e-10	UPTI
A_72_P133461	3.23505	3.90485	1.9437e-08	2.68449e-07	BE013176
A_72_P156401	3.23434	4.60892	6.84439e-06	4.59636e-05	TC624421
A_72_P163206	3.23391	8.69053	8.54145e-11	2.32701e-09	CYBRD1
A_72_P227527	3.23012	4.14178	8.27389e-12	3.12014e-10	CKM
A_72_P085361	3.22931	8.79443	1.96468e-12	9.09826e-11	AK237458
A_72_P215322	3.22831	5.83638	1.0704e-11	3.90407e-10	TC614017
gi|115551872|dbj|AK236279.1|	3.22731	13.0443	1.33561e-19	9.8961e-17	AK236279.1
gi|116348018|gb|DT328151.1|DT32...	3.22708	5.90685	1.01622e-08	1.52455e-07	EGFLAM
CUST_1377_PI428644611	3.22667	3.86187	3.92076e-10	8.7249e-09	LHX8
A_72_P381763	3.22497	4.67342	5.50537e-07	5.04872e-06	TC586489
CUST_3619_PI428644611	3.2244	6.43505	9.23611e-10	1.85236e-08	KCNT2
A_72_P021536	3.22428	5.87026	9.41145e-10	1.88375e-08	ZFP42
A_72_P404828	3.22369	9.03778	2.65643e-15	3.3635e-13	CLDN1
A_72_P682632	3.22092	5.89963	2.44166e-08	3.28043e-07	HKDC1
A_72_P015301	3.21835	5.66259	0.000164347	0.000749111	TC540384
gi|47523891|ref|NM_214419.1|	3.21804	9.30697	2.64254e-11	8.44495e-10	EPCAM
gi|115546468|dbj|AK230987.1|	3.21446	4.79714	4.20807e-08	5.27472e-07	AK230987
A_72_P386863	3.21244	5.52711	1.16227e-06	9.74709e-06	TC614910
A_72_P724088	3.21078	3.86415	1.18528e-10	3.11387e-09	SMPX
A_72_P088266	3.21033	7.26777	1.16218e-05	7.35645e-05	CRSP-2
A_72_P236797	3.20784	4.41348	4.22435e-08	5.29181e-07	TC517983
A_72_P082886	3.20725	4.75415	9.92338e-09	1.49321e-07	FETUB
gi|47523829|ref|NM_214388.1|	3.20375	4.40566	3.33647e-12	1.42168e-10	APOA4
CUST_5631_PI428644611	3.19883	5.05631	3.88916e-08	4.92073e-07	MRAP2
A_72_P494170	3.19603	4.57752	5.27362e-10	1.13381e-08	ELAVL2
A_72_P319193	3.19539	5.42864	7.52773e-06	4.99489e-05	SOX17
A_72_P300744	3.1948	4.85334	3.56579e-08	4.56109e-07	TC565333
A_72_P100131	3.1922	4.84769	2.32427e-08	3.14389e-07	TAS1R3
A_72_P722088	3.19006	8.44383	2.0307e-18	7.95973e-16	EPCAM
A_72_P493504	3.18992	7.99375	2.06459e-10	4.99433e-09	CDH7
A_72_P756697	3.18922	8.84693	1.38114e-13	9.35039e-12	EPCAM
A_72_P155571	3.18911	5.00503	0.000116135	0.000553571	TC625020
gi|47523041|ref|NM_214117.1|	3.18868	6.3699	1.3812e-10	3.54023e-09	HAMP
A_72_P256142	3.18649	7.09943	9.9686e-07	8.52646e-06	TC519410
A_72_P476541	3.18506	8.23395	1.55359e-11	5.39588e-10	GPX6
A_72_P033026	3.17975	5.0904	2.58552e-07	2.59012e-06	A_72_P033026
CUST_7310_PI428644611	3.17757	5.94253	1.57504e-12	7.52915e-11	SYNGR1
A_72_P473418	3.17629	6.16897	0.000350939	0.00145191	NOV
A_72_P006376	3.17327	5.17275	1.16487e-09	2.28366e-08	MRAP2
A_72_P431154	3.17232	5.04086	1.73854e-08	2.44244e-07	TC583040
A_72_P077766	3.17114	5.45479	2.30875e-08	3.12925e-07	FGL2
A_72_P386848	3.16965	9.26082	6.54778e-16	1.02337e-13	DLX3
A_72_P764764	3.16739	8.8326	6.72344e-12	2.59369e-10	EPCAM
A_72_P442392	3.16433	5.34862	3.82536e-08	4.85431e-07	ZFP42
A_72_P046071	3.16335	5.5369	5.3745e-10	1.15241e-08	STARD10
A_72_P256192	3.16316	4.55224	4.67315e-07	4.35845e-06	TC519442
CUST_2003_PI428644611	3.16309	5.04527	2.87089e-08	3.78975e-07	RORB
A_72_P051071	3.15813	4.2416	2.39068e-10	5.65996e-09	TC535187
A_72_P730853	3.15741	8.48954	7.87766e-14	5.82612e-12	EPCAM
A_72_P272719	3.1567	4.96174	1.11875e-06	9.43159e-06	DENN2D
gi|87207461|gb|DY406158.1|DY406158	3.15592	4.47948	9.54501e-09	1.44279e-07	DY406158
A_72_P194817	3.15554	7.7579	1.45461e-08	2.09053e-07	PRKCH
A_72_P603513	3.15462	8.53646	5.90168e-12	2.31729e-10	SLC7A7
A_72_P103666	3.15382	4.30872	2.02821e-11	6.80225e-10	TC542515
A_72_P210682	3.1536	10.036	5.91087e-11	1.6917e-09	CXCL14
CUST_2050_PI428644611	3.1518	5.77479	1.74301e-11	5.96576e-10	MLLT3
A_72_P257342	3.15174	5.37189	2.03109e-09	3.71416e-08	DY428738
A_72_P479170	3.15106	5.32769	1.27177e-06	1.05308e-05	LOC100624428
CUST_277_PI428644611	3.14932	4.08252	5.08415e-06	3.53102e-05	LRTM2
CUST_7086_PI428644611	3.14729	13.0039	1.77206e-17	4.72982e-15	FN1
A_72_P366003	3.1461	4.14782	1.56878e-10	3.94026e-09	TC606564
A_72_P178001	3.14545	6.67234	9.65332e-06	6.25184e-05	CRSP3
CUST_2164_PI428644611	3.14309	5.72936	0.00174836	0.00583629	GRHL3
A_72_P370913	3.14272	5.02809	0.00028179	0.00119962	BX926308
A_72_P729903	3.1386	8.37676	8.15537e-14	5.99825e-12	EPCAM
A_72_P145251	3.13564	5.63097	1.06846e-07	1.19048e-06	FBXL7
A_72_P656110	3.13548	9.49334	7.76646e-15	8.42124e-13	SEPP1
A_72_P762886	3.13392	8.75685	2.64044e-07	2.63985e-06	EPCAM
A_72_P178571	3.1339	4.55127	9.47979e-06	6.15241e-05	TC536446
A_72_P150766	3.13356	5.55236	6.66823e-11	1.87757e-09	CAPN6
CUST_1629_PI428644611	3.13074	7.258	9.56476e-10	1.91061e-08	CDH7
A_72_P136686	3.13071	8.14026	9.9137e-07	8.48827e-06	AQP3
A_72_P434319	3.13069	9.26634	9.22747e-09	1.40008e-07	GPX6
A_72_P390448	3.13011	4.73809	1.45587e-10	3.69366e-09	LOC100621726
A_72_P794061	3.12813	8.69338	7.93429e-11	2.18485e-09	EPCAM
CUST_159_PI428639846	3.12737	5.27296	7.86802e-12	2.98679e-10	ZFP42
gi|115554117|dbj|AK233327.1|	3.12522	4.26863	4.33118e-07	4.06509e-06	KNG1
CUST_7856_PI428644611	3.12369	4.20963	2.93186e-09	5.10161e-08	MS4A4A
A_72_P474394	3.11872	11.8086	7.82661e-11	2.15966e-09	APOA2
A_72_P155281	3.11685	8.82471	1.65032e-10	4.12659e-09	TC574131
A_72_P387033	3.11637	4.46945	3.30915e-09	5.67034e-08	SLC38A3
A_72_P143406	3.11184	5.61119	2.32199e-06	1.78116e-05	XR_131117.2
CUST_8350_PI428644611	3.1107	6.16958	1.07569e-07	1.19587e-06	DAB2
A_72_P737465	3.10945	8.54819	2.23528e-14	2.00979e-12	EPCAM
A_72_P600728	3.10845	4.40659	1.95502e-09	3.58818e-08	ENSSSCT00000027240
CUST_7065_PI428644611	3.10726	4.67009	8.65925e-10	1.75378e-08	EVA1A
CUST_7447_PI428644611	3.10528	5.89552	1.59192e-06	1.28029e-05	C1QTNF4
CUST_1708_PI428644611	3.10143	4.80197	3.71455e-09	6.25517e-08	MCOLN2
gi|47522829|ref|NM_214002.1|	3.0986	7.64624	1.90058e-13	1.24662e-11	ITGB3
gi|115546748|dbj|AK237594.1|	3.09789	5.13979	3.17656e-10	7.25027e-09	AK237594
A_72_P548051	3.09748	7.14996	1.06681e-10	2.82304e-09	SLC7A7
A_72_P133756	3.09609	7.24206	1.28375e-11	4.55356e-10	ENSSSCT00000031830
A_72_P739864	3.0948	9.20341	5.35841e-09	8.66945e-08	EPCAM
A_72_P423269	3.09421	4.53694	6.07466e-12	2.37589e-10	TC610023
A_72_P367798	3.09235	5.26908	3.23543e-08	4.20302e-07	TC555084
A_72_P665814	3.09174	4.54129	2.3732e-11	7.76744e-10	OTC
A_72_P113941	3.09162	4.83958	2.21995e-05	0.000130296	A_72_P113941
A_72_P340983	3.08934	12.9657	1.08934e-19	8.38182e-17	FN1
CUST_3584_PI428644611	3.08787	9.19794	3.94017e-11	1.20069e-09	CLDN10
CUST_4611_PI428644611	3.08756	4.08671	8.86076e-06	5.78727e-05	HECTD2
A_72_P370928	3.08561	4.63234	5.51763e-08	6.67536e-07	DY423588
A_72_P259112	3.08182	3.89934	5.10249e-13	2.85932e-11	A_72_P259112
A_72_P662950	3.08174	6.30475	1.08233e-14	1.09633e-12	KHDRBS3
A_72_P003246	3.0806	5.39849	1.76734e-09	3.28134e-08	TC554824
CUST_5947_PI428644611	3.07927	6.20321	2.01045e-06	1.56681e-05	ATP6V0A4
gi|47523945|ref|NM_214447.1|	3.07721	5.46917	1.47783e-06	1.19987e-05	HBE1
A_72_P362128	3.07166	6.77438	9.08718e-10	1.82799e-08	SYNPO2
CUST_490_PI427286967	3.07133	10.6189	9.19993e-19	4.43492e-16	SEPP1
A_72_P168946	3.06767	5.58554	1.05648e-08	1.57844e-07	EW147311
A_72_P374748	3.05874	3.94978	0.000247788	0.00107146	TC576557
A_72_P073626	3.05603	4.62358	8.73055e-11	2.36826e-09	LOC100518469
A_72_P334868	3.0557	5.86475	2.11043e-06	1.63296e-05	TC587436
A_72_P388758	3.05566	5.927	1.53903e-06	1.24325e-05	TC617980
gi|59773353|gb|DN100878.1|DN100878	3.05431	5.98262	7.80467e-09	1.20895e-07	C1QTNF4
A_72_P029936	3.05132	5.19918	9.04009e-07	7.82692e-06	AK235075
A_72_P691666	3.05082	6.45367	8.37265e-07	7.32262e-06	PDK4
A_72_P752007	3.04495	8.82419	2.2289e-11	7.38862e-10	EPCAM
A_72_P664788	3.04469	7.39719	4.59576e-09	7.55468e-08	SPOCK3
A_72_P450066	3.04391	7.05725	9.41637e-11	2.53699e-09	UPTI
CUST_7035_PI428644611	3.04283	10.4472	2.7605e-14	2.38039e-12	CST6
A_72_P286139	3.0426	7.03991	4.64906e-09	7.63916e-08	BX918173
CUST_6532_PI428644611	3.04191	5.40511	2.5229e-10	5.92392e-09	TIMD4
A_72_P348143	3.04162	4.98142	2.84556e-07	2.81329e-06	TC552242
A_72_P002146	3.04132	4.88567	3.94173e-06	2.82893e-05	TC530284
A_72_P207452	3.03904	4.35828	1.46258e-07	1.56385e-06	TC547401
A_72_P751917	3.03604	8.71013	7.7342e-07	6.83119e-06	EPCAM
A_72_P367853	3.03526	4.83518	6.35467e-09	1.00656e-07	TC582443
A_72_P146486	3.03071	9.07544	6.4039e-12	2.49005e-10	RBP4
A_72_P245247	3.03054	4.34361	1.03305e-06	8.79063e-06	CA780760
A_72_P352693	3.02905	11.4389	1.34333e-10	3.46986e-09	NID1
A_72_P084096	3.02858	3.91212	3.04034e-12	1.30944e-10	CX064816
CUST_5387_PI428644611	3.02742	6.28227	1.95824e-06	1.53089e-05	FAM20A
A_72_P535015	3.02739	4.46008	1.8427e-06	1.45335e-05	TNNT3
A_72_P444654	3.02718	7.21373	2.02583e-18	7.95973e-16	TRPV6
A_72_P759506	3.02694	8.46353	1.54095e-11	5.36451e-10	EPCAM
A_72_P706428	3.02655	4.26579	2.14609e-07	2.19512e-06	A_72_P706428
A_72_P177671	3.02639	9.03596	7.55061e-11	2.09506e-09	PAQR8
A_72_P504149	3.02495	5.61588	1.94283e-09	3.57399e-08	AJ560658
gi|47523587|ref|NM_214256.1|	3.02413	6.71433	1.06057e-12	5.35788e-11	IGF1
A_72_P066111	3.02355	5.29507	0.000466513	0.00185765	TC536690
A_72_P614951	3.02268	9.35544	3.03639e-14	2.58487e-12	SEPP1
A_72_P441099	3.02231	8.4573	5.43483e-14	4.2306e-12	LOC396566
A_72_P406488	3.02071	10.1198	1.82872e-13	1.20791e-11	IQGAP2
gi|112776091|gb|DB794340.1|DB79...	3.01829	3.15695	1.04256e-13	7.38302e-12	DB794340
CUST_5566_PI428644611	3.01798	5.49491	5.6009e-06	3.84915e-05	FRMD1
A_72_P146526	3.01575	3.85773	1.27926e-10	3.33158e-09	GCG
CUST_5223_PI428644611	3.015	4.89193	4.13703e-06	2.95162e-05	GLB1L2
CUST_1918_PI428644611	3.01434	5.75919	5.64209e-09	9.07338e-08	C14orf37
A_72_P031151	3.01422	4.39578	1.62915e-06	1.30511e-05	TC535927
A_72_P259142	3.01338	4.4503	0.000565201	0.00219663	KIRREL3
A_72_P242672	3.01224	3.65654	3.51693e-07	3.3932e-06	SLC7A10
A_72_P292644	3.01143	8.18918	4.95759e-13	2.80563e-11	HEY1
A_72_P108041	3.00856	5.065	3.35344e-06	2.46056e-05	VEPH1
gi|11502510|gb|BF442418.1|BF442418	3.00618	5.19032	2.36193e-08	3.18945e-07	CDH7
A_72_P585991	3.00433	5.4998	6.00889e-07	5.46041e-06	SLC7A7
CUST_2587_PI428644611	3.0027	4.49542	1.8257e-08	2.54498e-07	A1CF
A_72_P020596	3.00167	4.38245	5.88104e-06	4.01958e-05	LOC100628173
A_72_P223672	3.00132	7.64623	2.2256e-11	7.38377e-10	ITGB3
A_72_P406428	3.00102	9.74784	5.66023e-14	4.38898e-12	SERINC2
A_72_P388493	2.99626	5.15483	7.61926e-08	8.85432e-07	TC587939
A_72_P756032	2.9957	8.745	0.00123006	0.00431039	EPCAM
gi|57528014|ref|NM_001009580.1|	2.99503	4.46058	3.67129e-06	2.65916e-05	CXCL12
A_72_P077306	2.99465	9.73415	7.11657e-14	5.36235e-12	SLC7A7
A_72_P100741	2.99273	6.67423	2.84168e-08	3.7549e-07	AMPH
A_72_P042216	2.98865	4.77581	6.5693e-06	4.4332e-05	TC531443
A_72_P675776	2.98635	5.19519	1.93209e-07	2.00168e-06	AK394717
A_72_P045946	2.9837	6.28376	1.81588e-09	3.359e-08	MAPK4
A_72_P686672	2.98116	6.0202	1.25169e-11	4.46667e-10	TMEM79
A_72_P707083	2.97986	3.98698	0.000276513	0.00117973	ADCY5
A_72_P231032	2.9774	3.96606	1.6236e-09	3.04698e-08	TC614628
A_72_P390453	2.97679	6.80701	5.95095e-05	0.000309587	TEC
gi|113205737|ref|NM_001044571.1|	2.97127	4.86827	0.000135303	0.000631764	HNF4A
A_72_P489771	2.97109	4.24195	1.75913e-08	2.46531e-07	A1CF
CUST_1915_PI428644611	2.96983	8.51041	9.64011e-05	0.000471011	C1orf172
A_72_P364658	2.96873	5.51482	2.04664e-05	0.000121406	DLX5
A_72_P280564	2.96868	9.72659	2.804e-09	4.917e-08	TC523558
A_72_P083181	2.96858	7.01849	3.9558e-06	2.83672e-05	TC560047
A_72_P498527	2.96834	5.70122	2.97392e-08	3.90642e-07	ES446901
gi|84096480|gb|DR120941.1|DR120941	2.96754	8.02687	1.46071e-10	3.7e-09	CLDN10
A_72_P011281	2.96673	4.47306	4.12316e-07	3.89452e-06	BX675977
CUST_112_PI428644611	2.96629	4.24178	5.162e-08	6.30647e-07	SOAT2
CUST_194_PI428639849	2.96576	4.70429	5.19261e-08	6.33226e-07	AWN
A_72_P344858	2.96481	4.434	1.35939e-09	2.61068e-08	CJ013650
A_72_P298449	2.96441	4.62026	7.06388e-07	6.30455e-06	LOC100623627
A_72_P195467	2.96426	5.87658	4.46804e-09	7.372e-08	TC608466
A_72_P355948	2.96371	4.27044	2.3214e-07	2.35203e-06	TC539506
A_72_P587831	2.96308	9.54012	6.68123e-15	7.43977e-13	SEPP1
A_72_P560239	2.96283	10.6185	1.6675e-17	4.60127e-15	SEPP1
A_72_P404583	2.96242	3.82584	6.62608e-08	7.82746e-07	FANK1
A_72_P148036	2.96241	6.01386	3.70196e-10	8.30263e-09	TC601441
CUST_1374_PI428644611	2.96227	6.29226	3.6569e-08	4.65992e-07	GANC
A_72_P201732	2.96219	4.62907	0.000394861	0.00160867	ENSSSCT00000030375
A_72_P232492	2.96195	4.16757	1.19946e-08	1.76246e-07	CLC-5
gi|51491905|ref|NM_001003924.1|	2.96153	4.36979	1.38436e-09	2.64896e-08	C1QA
A_72_P042956	2.95782	9.89736	1.04275e-09	2.0685e-08	CYP26A1
A_72_P272604	2.95697	6.00827	1.06633e-07	1.18844e-06	TC553003
A_72_P041181	2.95532	4.3564	2.9524e-07	2.90171e-06	TC581193
A_72_P151271	2.95348	8.27558	3.1842e-11	9.91464e-10	SLC16A9
gi|112758681|gb|DB804311.1|DB80...	2.95339	5.15836	2.87376e-05	0.000163049	GJB1
A_72_P176011	2.95291	4.01796	4.85965e-09	7.94279e-08	CYP2C42
A_72_P748258	2.95249	8.7148	3.61207e-11	1.11257e-09	EPCAM
CUST_1028_PI428644611	2.95199	3.70455	3.57034e-06	2.59449e-05	SLC7A10
A_72_P366803	2.947	4.7377	6.69278e-07	6.01358e-06	TC627106
gi|48374066|ref|NM_001001537.1|	2.94673	5.00873	5.20031e-05	0.000274788	ITIH4
CUST_5006_PI428644611	2.94653	4.31961	8.741e-09	1.33487e-07	FMO1
CUST_1148_PI428644611	2.94628	6.28751	7.36696e-09	1.14782e-07	PAPLN
A_72_P128076	2.94605	3.75457	1.83846e-07	1.91708e-06	KLHL14
A_72_P088301	2.94555	3.56225	1.59798e-09	3.01164e-08	C4BPA
CUST_2842_PI428644611	2.94451	6.57595	0.000318405	0.00133582	SLC28A3
A_72_P581727	2.9435	4.55364	1.93814e-07	2.00691e-06	LOC396897
CUST_44_PI428639843	2.94012	5.89932	0.00139167	0.00479562	DLK1
CUST_1207_PI428644611	2.93557	4.90049	3.54756e-09	6.02468e-08	TAS1R3
CUST_209_PI428639852	2.93492	3.9982	4.44105e-11	1.32506e-09	AK398294.1
CUST_6846_PI428644611	2.93492	4.68538	0.00011245	0.000537738	FXYD2
A_72_P436014	2.93439	7.85202	2.36544e-11	7.75766e-10	TMEM125
CUST_6431_PI428644611	2.93231	5.15825	1.51974e-07	1.61761e-06	PPARG
A_72_P532138	2.9303	4.62876	5.76504e-07	5.26152e-06	A_72_P532138
A_72_P117971	2.92711	4.1455	1.8482e-07	1.92624e-06	TC535822
A_72_P706346	2.92686	5.46218	5.83559e-07	5.31984e-06	TIAM1
A_72_P043826	2.92662	7.57802	3.52018e-13	2.07738e-11	VDR
A_72_P024096	2.92604	4.39588	3.16408e-08	4.12237e-07	TC563616
A_72_P235942	2.92553	6.7458	1.7557e-14	1.67256e-12	LOC100525395
A_72_P638863	2.92262	8.12199	4.19337e-12	1.72792e-10	KHDRBS3
CUST_5106_PI428644611	2.92225	5.74556	8.28931e-05	0.000413409	C1QL2
A_72_P047476	2.92097	6.70444	1.31509e-08	1.91339e-07	TC552999
A_72_P178666	2.91675	5.1098	5.70617e-11	1.6437e-09	TC536487
A_72_P733623	2.91286	4.56756	1.57959e-05	9.66231e-05	SMPX
A_72_P120786	2.9102	6.33267	9.20491e-13	4.75567e-11	TC531379
A_72_P028121	2.90907	4.01522	9.21021e-12	3.42481e-10	LOC100622939
A_72_P055501	2.90712	7.63112	5.06362e-11	1.481e-09	CRMP1
A_72_P109451	2.90642	4.30724	9.00748e-11	2.43842e-09	TC605400
A_72_P599553	2.90628	7.02059	1.11117e-07	1.22883e-06	TMEM68
A_72_P151861	2.90553	5.41522	1.92082e-05	0.000114673	CJ020479
CUST_7557_PI428644611	2.90496	9.73158	1.49216e-09	2.83623e-08	CYBRD1
A_72_P370148	2.9033	3.37982	0.0012492	0.00436903	TC520389
A_72_P372123	2.90148	4.01097	1.70995e-05	0.000103318	TC537417
A_72_P375643	2.90093	5.80465	8.37294e-07	7.32262e-06	A_72_P375643
CUST_4643_PI428644611	2.89984	4.33588	2.29822e-08	3.11847e-07	OVGP1
A_72_P075951	2.89973	4.78886	1.21921e-08	1.78623e-07	TRIM36
A_72_P222762	2.89919	4.35331	9.58598e-06	6.21226e-05	TC520581
A_72_P234717	2.89863	4.50252	0.000106541	0.000513407	TC575892
A_72_P094966	2.89634	6.79471	2.31284e-07	2.34513e-06	TC554222
A_72_P308183	2.89575	10.9725	1.70434e-17	4.63893e-15	SBK1
A_72_P412723	2.89485	4.43056	1.45714e-06	1.18571e-05	TC575869
CUST_1891_PI428644611	2.89168	4.10534	1.09492e-06	9.26783e-06	FAM26F
A_72_P192717	2.89024	10.7167	5.05395e-10	1.09305e-08	A_72_P192717
CUST_7611_PI428644611	2.88659	7.00193	1.6585e-07	1.74719e-06	PALM3
A_72_P275254	2.88409	4.75696	3.08529e-06	2.28688e-05	TC598872
A_72_P168471	2.88385	4.50599	3.47516e-05	0.000192263	XR_131117
A_72_P177776	2.88293	6.66231	3.12608e-09	5.38895e-08	IRF6
OTTSUST00000000840	2.88067	4.26887	2.86905e-07	2.83183e-06	SFTA2
A_72_P428089	2.88014	7.74683	3.33085e-08	4.30283e-07	TC528389
CUST_91_PI428639852	2.87911	6.02984	2.10424e-08	2.87936e-07	AK398247.1
A_72_P220972	2.87898	4.64689	1.07732e-07	1.19735e-06	ATP6V0A4
A_72_P213187	2.87773	8.48238	5.50108e-09	8.87158e-08	TC534351
A_72_P360743	2.87705	3.87741	1.02179e-10	2.71286e-09	ENSSSCT00000005552
CUST_5878_PI428644611	2.8748	5.42416	1.36558e-10	3.50469e-09	FGF10
A_72_P610599	2.8732	3.02187	2.72313e-17	6.72563e-15	C4BPA
A_72_P144136	2.87284	5.97053	1.77747e-11	6.07331e-10	TC599980
A_72_P382048	2.86823	5.38383	1.55084e-08	2.21451e-07	SYNGR1
A_72_P072951	2.86795	6.85742	5.48345e-08	6.63838e-07	TC551903
gi|115553358|dbj|AK233156.1|	2.86649	8.12829	4.15978e-05	0.000225036	CLDN4
A_72_P328358	2.86629	3.94685	0.00105591	0.0037772	TC604565
A_72_P182091	2.86564	6.12111	5.72407e-08	6.89214e-07	A_72_P182091
CUST_7621_PI428644611	2.86559	5.9632	8.77817e-09	1.33901e-07	MAP2
A_72_P604583	2.86456	12.1853	9.58097e-15	1.00094e-12	SEPP1
A_72_P241507	2.86452	3.9999	2.30274e-16	4.09489e-14	TC599171
A_72_P426844	2.8638	3.68013	3.46303e-09	5.90871e-08	TC536229
A_72_P024526	2.86296	4.57263	0.00278415	0.00871444	TC589623
A_72_P081436	2.86207	5.58087	1.63747e-08	2.31917e-07	RNASE1
CUST_199_PI428639849	2.86049	3.93882	6.4125e-07	5.7895e-06	PSP-I
A_72_P141121	2.86013	8.23591	7.75182e-12	2.94827e-10	RRAD
A_72_P077321	2.85931	3.55038	4.05343e-08	5.10165e-07	CCL28
A_72_P165561	2.85885	4.77587	3.23231e-05	0.000180702	C1QA
A_72_P243707	2.85647	5.48634	1.39058e-07	1.49365e-06	TC575673
A_72_P265657	2.85602	4.46904	6.73831e-05	0.000345251	TC597710
A_72_P179061	2.85431	4.46632	3.06454e-06	2.27444e-05	TC538935
A_72_P004621	2.85275	3.59341	1.08204e-07	1.20126e-06	TC561329
A_72_P370553	2.85237	9.81942	1.95862e-10	4.77538e-09	AK237801
A_72_P146596	2.85235	4.36684	2.31364e-07	2.34535e-06	OVGP1
A_72_P385113	2.84852	6.92287	8.06769e-10	1.65282e-08	TC609036
A_72_P009381	2.84696	6.21791	7.89409e-07	6.96012e-06	AK238073
A_72_P300854	2.84578	9.0443	3.47701e-13	2.06374e-11	CLDN7
A_72_P184996	2.84442	6.08376	1.22147e-07	1.33641e-06	TC521154
CUST_8008_PI428644611	2.83899	4.83206	3.35337e-07	3.25738e-06	UGT8
gi|54694860|gb|AY773017.1|	2.8365	6.01975	0.000303505	0.0012804	BMP7
A_72_P288134	2.83615	5.12416	1.57793e-08	2.24838e-07	LOC396897
CUST_4044_PI428644611	2.82971	5.11305	5.78236e-05	0.000301917	DKK1
gi|47523077|ref|NM_214139.1|	2.8274	4.27317	7.66077e-06	5.07461e-05	CLC-5
A_72_P579552	2.82668	8.1328	3.05745e-13	1.85262e-11	SERPINC1
A_72_P299839	2.8232	9.99934	2.73965e-09	4.81828e-08	EFNB2
A_72_P358443	2.82211	7.49281	4.09939e-11	1.24254e-09	SLCO2A1
A_72_P625880	2.81876	3.79178	9.03632e-08	1.02801e-06	SLC39A4
CUST_6949_PI428644611	2.81852	4.98966	0.00110719	0.00393707	MGST2
A_72_P381488	2.81797	4.13592	1.16797e-06	9.78263e-06	TC606506
A_72_P200077	2.81732	5.03304	1.59408e-06	1.28125e-05	TC578333
CUST_6558_PI428644611	2.81561	5.03922	5.96487e-08	7.13697e-07	LYPD6B
A_72_P517950	2.81196	4.34677	8.02005e-08	9.2529e-07	LOC100526118
A_72_P051091	2.81103	10.4228	8.11623e-12	3.06936e-10	PAQR8
A_72_P473258	2.80933	6.9371	3.76588e-08	4.78339e-07	KHDRBS3
gi|112789585|gb|BP999648.1|BP99...	2.80931	6.50228	3.36989e-10	7.62629e-09	CDH2
A_72_P219292	2.80867	3.83317	1.32788e-08	1.92779e-07	TC592156
gi|115552816|dbj|AK239410.1|	2.80563	6.48501	1.05857e-09	2.09572e-08	AK239410
A_72_P282354	2.8033	7.35601	7.27096e-08	8.49397e-07	TC572685
A_72_P655519	2.80286	10.5759	6.68837e-18	2.14087e-15	SEPP1
A_72_P388208	2.80266	7.80515	2.11935e-06	1.63859e-05	PDK4
A_72_P088406	2.8023	4.76738	0.000210407	0.000929308	AWN
A_72_P367463	2.80124	5.19403	1.19024e-05	7.51976e-05	TC586818
A_72_P161961	2.8006	6.28756	2.72414e-07	2.70864e-06	A_72_P161961
A_72_P079651	2.79998	6.31726	6.13212e-08	7.31303e-07	TC549909
A_72_P234482	2.79823	5.13035	4.43884e-06	3.13785e-05	TC558906
CUST_57_PI428644611	2.79795	7.54067	4.25817e-11	1.27908e-09	MPST
A_72_P488829	2.79753	4.46533	0.00187038	0.00619193	SERPIND1
gi|40420996|gb|BP171523.1|BP171523	2.79681	9.07867	2.74963e-10	6.35928e-09	CLDN7
A_72_P444582	2.79586	13.1918	7.74015e-16	1.18656e-13	GSN
A_72_P024906	2.79417	3.6396	1.02874e-07	1.14943e-06	TC589807
CUST_190_PI428639852	2.79354	10.7281	1.99255e-11	6.69121e-10	AK400968.1
A_72_P602073	2.78701	6.36389	7.36618e-12	2.81229e-10	KHDRBS3
CUST_6238_PI428644611	2.78573	6.46612	3.41503e-07	3.31085e-06	OSMR
A_72_P629400	2.78308	5.91061	1.19522e-07	1.31195e-06	PDK4
A_72_P258017	2.77992	4.04983	1.28135e-10	3.33342e-09	TC590694
A_72_P016271	2.7772	5.16533	5.95302e-08	7.12706e-07	TC610735
CUST_173_PI428639843	2.77675	6.12546	6.32373e-06	4.28487e-05	SALL1
A_72_P125231	2.77448	4.63344	1.06829e-06	9.06921e-06	CN161900
gi|74361156|gb|AJ943088.1|AJ943088	2.77243	3.52088	3.80625e-08	4.8316e-07	AJ943088
A_72_P157716	2.77225	8.41354	0.000421154	0.00170159	CLDN4
A_72_P417804	2.77174	4.37854	4.99974e-07	4.63818e-06	TC563956
A_72_P342798	2.7709	4.18726	1.61586e-06	1.29615e-05	TC529144
A_72_P363858	2.76873	5.71784	4.32422e-08	5.39872e-07	AK236087
CUST_239_PI428639852	2.7677	7.06247	9.40401e-08	1.0647e-06	AK398234.1
A_72_P185006	2.76746	4.50335	5.19349e-07	4.79568e-06	TC521159
A_72_P151621	2.76398	9.76938	1.58674e-15	2.18922e-13	LHFPL2
A_72_P180126	2.76363	8.18137	1.28648e-10	3.34025e-09	EPS8L1
CUST_6931_PI428644611	2.7635	7.05165	1.70478e-10	4.23139e-09	KHDRBS3
A_72_P024646	2.76289	3.89873	7.27521e-07	6.47007e-06	TC589685
CUST_2824_PI428644611	2.7612	7.96899	9.7406e-11	2.6069e-09	COL4A2
A_72_P105846	2.76093	4.7537	6.82861e-09	1.07313e-07	PARK2
A_72_P102771	2.75979	8.66821	2.29445e-12	1.03499e-10	TC569632
CUST_5539_PI428644611	2.75977	4.33578	1.58527e-08	2.25482e-07	PAX3
A_72_P141761	2.75898	3.88179	0.000515575	0.00202639	DN126014
A_72_P441105	2.75877	5.92828	1.63388e-05	9.93803e-05	CLDN4
CUST_147_PI428639843	2.75865	5.5333	1.88105e-05	0.000112585	NOGGIN
A_72_P186976	2.75697	8.01328	1.92806e-10	4.71538e-09	TC521434
A_72_P583261	2.75676	9.32924	1.92803e-08	2.66559e-07	SLC44A4
A_72_P239612	2.75662	4.70865	1.6882e-06	1.34689e-05	TC596800
A_72_P589634	2.75634	6.73174	2.47474e-10	5.82796e-09	TBX3
A_72_P527727	2.75623	4.75608	3.41196e-06	2.49572e-05	ITGB5
CUST_8361_PI428644611	2.75541	4.04463	4.57499e-08	5.67334e-07	GCG
A_72_P416923	2.75412	5.88328	1.5864e-09	2.99403e-08	ALG11
A_72_P441339	2.7541	7.6822	4.13866e-09	6.89105e-08	PPARG
CUST_2317_PI428644611	2.75333	4.39194	1.14945e-10	3.02769e-09	ONECUT1
A_72_P206867	2.74974	4.15419	4.15378e-09	6.91335e-08	BP440067
CUST_2357_PI428644611	2.74936	4.96011	2.29823e-10	5.47023e-09	SNAP91
A_72_P332113	2.74495	4.29366	2.57577e-05	0.000147904	AJ961833
A_72_P184591	2.74105	3.81163	1.95176e-07	2.01892e-06	ABCC2
A_72_P244787	2.73982	4.44678	6.51052e-09	1.02799e-07	TC535709
A_72_P339213	2.73879	4.97266	3.47459e-05	0.000192258	TC536068
gi|2708679|gb|AF037461.1|AF037461	2.73711	7.66797	1.98701e-08	2.73863e-07	PCDH7
A_72_P022906	2.73636	7.40925	9.07697e-07	7.85081e-06	CYBRD1
A_72_P111356	2.73461	3.97684	4.02986e-14	3.25735e-12	CA10
A_72_P432439	2.73424	7.77263	7.77889e-08	9.00843e-07	OSBPL3
A_72_P431599	2.73417	3.57064	0.00144603	0.00495351	ENSSSCG00000029674
A_72_P022736	2.73319	6.70658	6.54108e-11	1.84409e-09	FLRT3
A_72_P024256	2.73204	4.19169	1.14773e-08	1.69955e-07	KF636493
A_72_P121126	2.73175	7.08296	4.50635e-06	3.1786e-05	TC531547
A_72_P497116	2.73085	7.58669	7.40868e-10	1.53352e-08	LOC100624428
CUST_2628_PI428644611	2.73062	3.99469	3.46903e-05	0.00019203	ELF3
A_72_P382193	2.72965	7.29922	1.25413e-06	1.0402e-05	PLSCR4
A_72_P165556	2.72706	3.61233	1.47861e-08	2.12197e-07	IFNE
A_72_P316243	2.72582	9.371	1.02494e-12	5.20417e-11	UROC1
A_72_P237157	2.72501	4.13654	9.67344e-05	0.000472235	TC543108
A_72_P364368	2.72256	4.56088	0.000358073	0.00147639	TC545908
A_72_P055721	2.72253	6.22286	2.2121e-07	2.2546e-06	TC528010
CUST_563_PI428639852	2.72154	8.72325	6.40286e-05	0.000330305	AK351270.1
A_72_P121906	2.71933	6.55424	8.65439e-10	1.75378e-08	TC560788
A_72_P419589	2.71917	5.13231	6.06829e-08	7.2542e-07	TC576690
A_72_P363098	2.71876	4.72924	0.00013091	0.000614192	TC585401
A_72_P134456	2.71777	4.06582	3.9359e-10	8.75371e-09	EW120461
gi|115555311|dbj|AK233926.1|	2.71455	12.1665	1.39355e-12	6.78315e-11	MFGE8
gi|115549303|dbj|AK235224.1|	2.71381	5.31397	2.33113e-07	2.36009e-06	FAM3D
A_72_P363958	2.71219	3.66147	5.58101e-06	3.83746e-05	TC545712
A_72_P302614	2.71152	6.75405	4.31069e-10	9.49752e-09	HAMP
A_72_P285144	2.70977	6.73676	4.79455e-08	5.90795e-07	LOC100738657
A_72_P328448	2.70975	3.91197	4.91516e-06	3.43272e-05	TC604602
A_72_P077016	2.70885	8.03496	3.47062e-12	1.47413e-10	TC619002
A_72_P472265	2.70845	7.1364	7.64579e-09	1.18618e-07	MAP2
A_72_P260237	2.70757	4.2304	2.01839e-06	1.57122e-05	TC549382
A_72_P636667	2.70618	11.5101	1.97421e-14	1.83762e-12	SEPP1
A_72_P036976	2.7061	3.9496	2.81782e-05	0.000160238	TC614261
A_72_P141001	2.70586	6.04796	4.80175e-09	7.86744e-08	A_72_P141001
A_72_P134356	2.70549	6.14694	1.23954e-09	2.41457e-08	TC540171
A_72_P067181	2.70438	5.45058	1.72261e-06	1.36916e-05	TC619634
CUST_215_PI428639843	2.70436	5.59085	7.65536e-06	5.07201e-05	TDGF1
CUST_7448_PI428644611	2.70288	4.48199	7.2804e-07	6.47181e-06	FAM26F
A_72_P050536	2.70131	5.86256	5.08301e-06	3.53084e-05	TC553388
A_72_P115846	2.69634	4.99646	8.55935e-07	7.45955e-06	TC557924
gi|40420274|gb|BP170801.1|BP170801	2.69464	5.40749	0.00134952	0.00466847	CLDN8
A_72_P233812	2.6942	4.42347	1.32151e-09	2.54452e-08	TC573441
A_72_P051446	2.69314	6.03388	0.000559331	0.00217614	GLDC
CUST_345_PI428644611	2.69132	3.57522	2.93525e-11	9.23289e-10	MYF6
A_72_P132556	2.69113	6.87626	3.86366e-08	4.8967e-07	PTGS2
A_72_P560205	2.69107	7.7148	1.17123e-09	2.29381e-08	AK351603
A_72_P472368	2.69093	4.01319	6.62001e-06	4.46065e-05	PLCD4
A_72_P030216	2.69083	8.27261	1.80265e-09	3.33762e-08	UROC1
A_72_P443218	2.69007	8.06606	9.91341e-07	8.48827e-06	PTGS2
A_72_P088641	2.68948	5.00072	1.45951e-06	1.1874e-05	AQP3
A_72_P300864	2.68913	5.10163	2.48009e-05	0.000143397	TC521789
A_72_P295584	2.68853	4.50258	1.94337e-08	2.68449e-07	TC584613
CUST_4170_PI428644611	2.6883	3.57043	1.09634e-07	1.2141e-06	ENSSSCT00000009000
CUST_815_PI428644611	2.68822	5.44843	9.03045e-08	1.02764e-06	FA2H
A_72_P599193	2.68775	7.16513	4.99384e-07	4.63378e-06	IGF2
A_72_P340773	2.68744	4.02492	4.1104e-08	5.162e-07	TC591718
A_72_P027691	2.68681	11.6739	2.73855e-15	3.44089e-13	SEPP1
A_72_P384883	2.6854	4.036	5.54336e-08	6.69875e-07	TC569748
A_72_P380223	2.68535	6.02646	1.51523e-08	2.16909e-07	TC518696
CUST_4203_PI428644611	2.68502	4.22868	1.20305e-10	3.15641e-09	ENSSSCT00000009632
A_72_P203252	2.68356	5.00291	7.78238e-09	1.20597e-07	ZNF8014A
CUST_2208_PI428644611	2.68353	7.98717	8.54941e-11	2.32701e-09	HEY1
A_72_P192322	2.67942	7.00175	2.97868e-08	3.91139e-07	TC589876
A_72_P399318	2.67832	5.77879	2.25018e-10	5.38148e-09	AJ958069
A_72_P348563	2.67692	5.11782	1.61174e-05	9.82892e-05	TC552462
A_72_P691858	2.67485	10.5011	1.0025e-10	2.67051e-09	SEPP1
gi|15416657|gb|BI326954.1|BI326954	2.67413	4.73231	1.65527e-05	0.000100545	BI326954
A_72_P025691	2.67242	3.45063	5.04491e-13	2.84299e-11	CNTN5
A_72_P061416	2.6719	7.22592	6.8695e-07	6.15303e-06	FS660234
A_72_P278529	2.67183	6.25953	1.24996e-08	1.8286e-07	DN101522
A_72_P636927	2.67105	7.75658	1.02088e-10	2.71225e-09	PPARG
gi|115545864|dbj|AK234297.1|	2.67102	11.4113	2.88934e-12	1.2525e-10	CTSZ
A_72_P121746	2.67053	5.51957	2.42782e-11	7.89111e-10	SLCO2B1
CUST_14_PI428639855	2.66914	10.0269	1.85167e-13	1.21656e-11	BMP2
CUST_322_PI428639849	2.66706	11.6696	1.28978e-15	1.84305e-13	SEPP1
OTTSUST00000000869	2.66672	4.1913	4.25629e-06	3.02376e-05	OTTSUST00000000869
CUST_3335_PI428644611	2.66443	6.62373	2.14361e-05	0.000126315	TMEM79
A_72_P401868	2.66435	7.44586	5.9143e-06	4.04093e-05	ENSSSCT00000027240
A_72_P273859	2.66408	6.65694	3.33079e-08	4.30283e-07	NOG
A_72_P156096	2.66329	4.17046	1.82325e-10	4.50031e-09	TC625368
A_72_P706619	2.6611	4.52256	2.44048e-07	2.46395e-06	SORCS1
A_72_P177061	2.6599	5.56231	1.6524e-06	1.32175e-05	A_72_P177061
A_72_P415788	2.6596	8.42256	1.31602e-10	3.40369e-09	BX671826
gi|46171270|gb|CN156840.1|CN156840	2.6582	5.50962	5.98031e-09	9.5406e-08	MPZL2
A_72_P520127	2.65594	4.16006	7.56898e-08	8.80612e-07	SERPINC1
A_72_P146711	2.65432	7.25277	1.26404e-07	1.37545e-06	PPARG
A_72_P194722	2.65303	5.95127	3.56086e-05	0.000196326	ADAP2
A_72_P261267	2.65216	7.48201	2.14492e-08	2.92802e-07	LOC100525395
A_72_P403738	2.65202	3.78848	1.29278e-07	1.40482e-06	TC528831
A_72_P213502	2.65133	6.14247	3.45321e-08	4.44122e-07	SLC34A3
A_72_P082496	2.65113	4.08801	8.4442e-07	7.37688e-06	TC602535
CUST_8088_PI428644611	2.65085	8.28461	4.67217e-12	1.90171e-10	TBX3
CUST_6443_PI428644611	2.64892	4.7229	3.96647e-06	2.84311e-05	SCN9A
CUST_418_PI428639852	2.64887	3.85461	1.57996e-07	1.67326e-06	AK351307.1
CUST_1557_PI428644611	2.64856	4.19659	6.30639e-07	5.71e-06	SERPINB10
A_72_P155891	2.64683	3.37982	0.000533229	0.00208901	TC625244
A_72_P076976	2.64591	8.68821	7.57487e-13	4.01428e-11	TC618978
A_72_P584171	2.64534	6.73797	2.83184e-09	4.95646e-08	PDK4
A_72_P160831	2.64433	10.1091	3.58248e-12	1.51361e-10	TC523793
gi|90226684|gb|BX671826.2|BX671826	2.64418	8.38709	2.60722e-08	3.48073e-07	BX671826
A_72_P205412	2.64228	4.53462	4.10108e-06	2.93015e-05	CK461286
A_72_P426559	2.64214	4.53068	4.57693e-09	7.52991e-08	TC608650
A_72_P667461	2.64014	5.38649	9.89094e-07	8.47422e-06	RFTN1
A_72_P797167	2.63902	6.20639	1.14956e-08	1.70163e-07	LOC100519341
A_72_P196707	2.63878	5.31297	0.000474004	0.00188373	TC526891
A_72_P588056	2.63757	4.5498	3.01521e-07	2.95545e-06	LOC396897
CUST_561_PI428644611	2.63731	8.20984	1.55451e-08	2.21896e-07	UROC1
A_72_P094396	2.63519	5.57307	4.10254e-06	2.93015e-05	TC526570
A_72_P312638	2.63513	5.94277	0.00109101	0.00388609	TC560163
A_72_P318038	2.63425	4.06897	1.60759e-07	1.69803e-06	TC589918
A_72_P724998	2.63221	5.03383	1.18507e-06	9.90717e-06	SMPX
A_72_P376768	2.63197	4.29027	1.59825e-08	2.26925e-07	DN132790
A_72_P284654	2.63058	7.90581	1.44347e-09	2.75285e-08	KCNT2
A_72_P453719	2.62927	4.11577	6.58975e-06	4.444e-05	MPST
A_72_P374203	2.62899	6.24656	2.13938e-08	2.92246e-07	TC576211
A_72_P119266	2.62894	4.15754	7.82875e-09	1.21081e-07	TC552672
A_72_P621816	2.62727	4.83596	0.000169386	0.000769448	LOC396897
A_72_P708395	2.62639	8.49217	1.6044e-15	2.20596e-13	LAMP2
A_72_P125626	2.62572	6.54114	2.66456e-06	2.00833e-05	ADAMTS5
A_72_P135486	2.6239	4.34264	2.7399e-06	2.05794e-05	TC540486
A_72_P050451	2.62317	5.91928	3.49876e-06	2.54989e-05	TC523919
A_72_P400008	2.62315	4.40282	0.00308852	0.00953289	TC547118
A_72_P087141	2.62295	4.05304	5.0628e-07	4.68798e-06	ROR1
A_72_P098111	2.6209	8.16749	2.09542e-09	3.81091e-08	FAM20A
A_72_P015196	2.62046	5.93166	0.000720329	0.00272	A_72_P015196
gi|47523707|ref|NM_214321.1|	2.62041	8.05552	0.000117218	0.000557937	PTGS2
A_72_P502689	2.61982	8.28275	1.66277e-10	4.15029e-09	HEY1
CUST_6614_PI428644611	2.61916	3.246	3.32466e-06	2.4413e-05	TIMD4
CUST_3268_PI428644611	2.61703	5.68297	1.21191e-07	1.32848e-06	TBC1D8
CUST_4972_PI428644611	2.61683	4.57121	5.33113e-08	6.48537e-07	KIAA0196
CUST_38_PI428639849	2.61537	5.61984	0.000378786	0.00155108	TDGF1
A_72_P378823	2.61487	4.19915	6.01121e-07	5.46128e-06	TC615476
A_72_P084561	2.61422	8.17858	8.48571e-05	0.000421714	ABTB2
A_72_P095191	2.61395	9.47777	1.27382e-08	1.85875e-07	TC554292
A_72_P262862	2.6132	6.442	3.95227e-08	4.98847e-07	TC555237
A_72_P040901	2.61312	4.55186	2.84263e-06	2.12711e-05	TC581008
A_72_P221187	2.61183	8.75105	5.63372e-08	6.79562e-07	LOC100524242
A_72_P617583	2.6102	4.83592	3.88528e-07	3.69601e-06	EV935355
A_72_P352598	2.60875	5.26944	2.2028e-07	2.24608e-06	FUNDC2
A_72_P295219	2.60775	3.69248	2.70075e-05	0.000154239	BX666087
A_72_P087511	2.60493	6.50904	5.76192e-07	5.25987e-06	TC566155
A_72_P263147	2.60285	4.62156	5.45376e-05	0.000286366	TC555402
A_72_P257027	2.60217	11.7841	1.89839e-15	2.54035e-13	SEPP1
A_72_P017956	2.60155	7.34412	1.6501e-07	1.73972e-06	TC595870
A_72_P305409	2.60152	5.7721	0.00152902	0.00519545	TC534707
A_72_P072521	2.60061	6.78224	6.78507e-08	7.98698e-07	TC551663
A_72_P077641	2.60059	4.69063	3.1759e-08	4.13508e-07	SLC2A2
CUST_2915_PI428644611	2.59761	4.2129	3.61746e-10	8.12679e-09	GDF10
A_72_P234287	2.59739	8.32703	4.38451e-16	7.16035e-14	TC558786
A_72_P661167	2.59636	5.44167	5.71687e-08	6.88554e-07	PDK4
CUST_7985_PI428644611	2.59515	5.49919	0.00269302	0.00847161	CLDN8
A_72_P152396	2.59322	8.87975	6.87584e-13	3.69274e-11	CCDC92
CUST_76_PI428639849	2.59273	6.27319	1.3958e-05	8.64379e-05	GGT1
A_72_P739096	2.59166	4.05456	3.66461e-11	1.12701e-09	SMPX
A_72_P453559	2.59088	4.56741	1.62436e-05	9.89226e-05	FAM83F
A_72_P273169	2.58954	4.35492	7.5607e-06	5.01594e-05	TC553307
CUST_7749_PI428644611	2.58834	4.15859	0.000407315	0.00165376	NR5A2
A_72_P287119	2.58831	5.31219	2.43357e-06	1.85395e-05	TC534942
A_72_P441025	2.58747	7.38582	3.00349e-07	2.94613e-06	CLDN3
CUST_210_PI428639843	2.58731	8.21307	2.3749e-12	1.06051e-10	TBX3
A_72_P344493	2.58712	4.7867	1.9884e-05	0.000118249	TC545531
A_72_P499269	2.58546	8.21116	3.91839e-11	1.19637e-09	TBX3
A_72_P378638	2.58495	10.8133	6.35274e-13	3.45353e-11	ACSS2
A_72_P224472	2.58277	5.64701	1.43971e-08	2.07293e-07	PTGS2
A_72_P342993	2.57942	4.51716	1.60009e-08	2.27106e-07	TC529252
A_72_P115166	2.57894	5.13472	1.33471e-07	1.44237e-06	TC628052
gi|47523627|ref|NM_214277.1|	2.57874	7.03903	1.44469e-08	2.07792e-07	ANPEP
A_72_P278714	2.57869	4.32384	3.52153e-07	3.39681e-06	TC533994
A_72_P142596	2.5774	4.55407	2.29313e-10	5.46133e-09	UTP6
CUST_5437_PI428644611	2.57536	4.25444	3.57749e-09	6.06007e-08	MYBPC3
gi|40436747|gb|BP446680.1|BP446680	2.57414	4.46979	0.000177614	0.000802634	BP446680
CUST_4365_PI428644611	2.57186	8.2668	5.06039e-11	1.481e-09	TBX3
A_72_P157951	2.57145	4.06413	5.35864e-05	0.000282185	CB477229
A_72_P168456	2.5696	5.36419	0.000123	0.000581169	C6orf27
A_72_P173126	2.56932	6.83472	3.48337e-08	4.47426e-07	A_72_P173126
A_72_P014346	2.56921	6.19655	1.43977e-08	2.07293e-07	TC521256
A_72_P414828	2.56568	4.62764	5.3017e-07	4.88545e-06	TC569180
A_72_P195672	2.56419	4.15874	0.00132373	0.0045888	XKRX
CUST_4999_PI428644611	2.56359	5.36231	5.09206e-10	1.10069e-08	SLC1A6
A_72_P219432	2.5632	4.37112	2.50429e-06	1.89951e-05	DOK5
A_72_P426549	2.56214	3.92127	8.82964e-08	1.00852e-06	TC536099
CUST_7986_PI428644611	2.56106	7.25197	1.81688e-12	8.5223e-11	SEMA6A
gi|115545524|dbj|AK230639.1|	2.56078	4.75346	7.85302e-07	6.92697e-06	LAMP2
A_72_P177411	2.55908	7.07058	6.10954e-07	5.54305e-06	ANPEP
A_72_P383943	2.559	6.62337	1.34863e-05	8.38409e-05	TC542974
A_72_P291424	2.55886	5.30263	1.9404e-06	1.51914e-05	TC538577
A_72_P171406	2.55599	5.78228	1.64329e-08	2.3266e-07	GRIP1
A_72_P657068	2.55502	6.21301	2.88787e-09	5.0391e-08	ZNF280D
A_72_P641204	2.55396	8.237	1.23241e-11	4.41846e-10	TDRD7
A_72_P441124	2.5539	5.35929	0.000469649	0.00186883	CLDN8
A_72_P031266	2.55269	5.40963	1.95971e-08	2.70379e-07	TC592169
CUST_5743_PI428644611	2.55254	4.29491	1.57073e-08	2.23893e-07	HEYL
A_72_P202247	2.55205	5.35391	4.45164e-09	7.34796e-08	TC542111
A_72_P359953	2.54932	4.88692	1.21431e-07	1.33039e-06	TC549010
A_72_P258947	2.54883	7.22644	4.04607e-10	8.96387e-09	CDH7
A_72_P722238	2.54872	4.25667	2.11924e-09	3.84548e-08	SMPX
gi|49618793|gb|AY669080.1|	2.54863	7.08856	5.96428e-11	1.70438e-09	LOC100152318
A_72_P492714	2.54851	5.50049	0.00137913	0.0047586	ONECUT1
A_72_P637494	2.54768	6.805	1.11264e-07	1.23012e-06	TBX3
A_72_P420479	2.54719	5.08092	2.88441e-06	2.15514e-05	TC576389
A_72_P297809	2.54576	9.53903	8.79642e-13	4.58273e-11	SYNGR1
gi|46173404|gb|CN158974.1|CN158974	2.54448	4.09383	5.01145e-06	3.48839e-05	CN158974
A_72_P058691	2.54423	4.27671	6.77087e-07	6.07371e-06	TC518327
CUST_944_PI428644611	2.54297	5.99286	4.41443e-08	5.4938e-07	SYT3
A_72_P444572	2.54268	4.07206	9.50788e-05	0.000465231	TLR4
CUST_8423_PI428644611	2.5414	6.99158	2.05543e-05	0.000121855	ZIC3
A_72_P433334	2.54017	5.70865	1.33457e-07	1.44237e-06	CN166737
A_72_P302784	2.53994	8.07464	5.02885e-06	3.49869e-05	PTGS2
A_72_P390368	2.53987	4.38495	1.94055e-06	1.51914e-05	RPS6KA5
CUST_5622_PI428644611	2.53925	9.66158	3.13059e-11	9.78577e-10	RAB38
A_72_P035641	2.53793	5.12762	8.61269e-08	9.85987e-07	GGT1
A_72_P290894	2.53726	10.6914	3.37124e-19	1.92197e-16	SLC46A1
gi|47523693|ref|NM_214318.1|	2.53572	6.94134	2.045e-06	1.58936e-05	GPX3
A_72_P051791	2.53524	9.20226	7.75303e-08	8.98628e-07	TMEM68
A_72_P143811	2.53505	3.57063	1.58737e-11	5.48941e-10	TC599719
gi|59776452|gb|DN103484.1|DN103484	2.53405	6.89996	2.69617e-07	2.68617e-06	LRRN3
A_72_P123806	2.53269	5.03949	1.64748e-05	0.000100102	LOC100520977
CUST_1904_PI428644611	2.53202	9.62191	5.80149e-14	4.46391e-12	LOC100520252
A_72_P151716	2.53077	5.84513	4.3173e-07	4.05396e-06	TC524348
A_72_P759212	2.52943	4.14739	1.69267e-07	1.77944e-06	MYL1
A_72_P303904	2.52732	5.09891	5.19186e-07	4.79528e-06	TC532414
A_72_P437064	2.52711	5.50584	2.78408e-08	3.68731e-07	EW200629
A_72_P035536	2.52499	6.25422	1.27801e-05	8.01106e-05	DPP4
A_72_P137186	2.52492	3.35223	1.72383e-11	5.91022e-10	TC549451
A_72_P762306	2.52352	4.86899	2.75128e-07	2.72987e-06	SMPX
A_72_P213957	2.52227	6.62388	1.08771e-07	1.20622e-06	MFSD6L
A_72_P100291	2.52214	9.23119	5.07855e-13	2.8499e-11	TC598606
A_72_P092191	2.52095	4.46247	8.64236e-06	5.65848e-05	TC556093
A_72_P311603	2.5207	4.31157	4.07151e-05	0.000221188	TC565601
A_72_P773672	2.52006	4.23707	1.61122e-07	1.70017e-06	SPINT1
gi|87227945|gb|DY426642.1|DY426642	2.51954	3.89235	3.56569e-08	4.56109e-07	PDZD2
A_72_P346778	2.51898	3.5238	6.05382e-11	1.72521e-09	EW416188
A_72_P008301	2.51874	7.30956	5.86653e-08	7.03473e-07	ATF2
CUST_785_PI428644611	2.51593	6.42714	8.94141e-08	1.01808e-06	SALL1
A_72_P223327	2.51535	6.6351	5.03653e-05	0.000267121	HAND1
A_72_P217527	2.51331	8.92654	2.19294e-05	0.000128937	TC537532
gi|59812372|gb|DN118112.1|DN118112	2.51297	5.47593	0.0010928	0.00389212	TNFRSF21
A_72_P489129	2.51232	6.32642	3.65347e-07	3.51185e-06	AGT
CUST_2128_PI428644611	2.51173	5.11082	3.38904e-06	2.48214e-05	KATNAL2
A_72_P071141	2.51115	5.92211	3.89535e-07	3.70295e-06	MERTK
A_72_P206937	2.5106	4.30926	7.81031e-06	5.16099e-05	BP147738
A_72_P061096	2.50991	4.5863	0.00070092	0.00265271	TC556709
CUST_3530_PI428644611	2.50958	4.09926	0.00010512	0.000507412	INA
A_72_P353928	2.50886	4.2461	0.00105143	0.00376354	TC604684
A_72_P295144	2.50805	4.2434	3.81663e-11	1.16749e-09	TC565330
CUST_1571_PI428644611	2.508	5.04191	0.000111411	0.000533598	SH3GL2
A_72_P327903	2.50697	4.51951	3.45705e-08	4.44473e-07	TC604274
A_72_P217117	2.50606	6.20046	1.52706e-08	2.18367e-07	TC539573
CUST_5498_PI428644611	2.50513	6.50469	6.413e-07	5.7895e-06	PALM3
A_72_P219732	2.50421	8.76488	2.05363e-06	1.5938e-05	EW047117
CUST_5671_PI428644611	2.50283	4.56516	2.66241e-05	0.000152213	VIL
A_72_P130456	2.49988	4.73621	0.000167293	0.000760803	TC543678
A_72_P138296	2.49903	6.84525	2.60161e-07	2.60493e-06	A_72_P138296
A_72_P236327	2.49761	7.25289	2.91444e-08	3.83711e-07	CLDN8
A_72_P127616	2.49585	4.80222	1.02947e-05	6.61478e-05	CD302
A_72_P284934	2.4956	4.41596	6.95017e-07	6.21693e-06	DN127668
A_72_P206827	2.49321	4.93925	2.67329e-08	3.56181e-07	SLC34A2
A_72_P209327	2.49227	3.46849	1.33015e-05	8.29072e-05	TC581773
A_72_P006381	2.49204	7.47914	1.25719e-09	2.443e-08	TNFRSF21
CUST_5245_PI428644611	2.49202	4.71769	6.65555e-05	0.000341822	C19orf21
A_72_P444559	2.49001	5.86214	1.66183e-09	3.11145e-08	A_72_P444559
CUST_5045_PI428644611	2.48935	6.35691	3.67817e-05	0.00020195	MPZL2
A_72_P342313	2.48924	6.12789	6.7942e-08	7.99538e-07	ZNF215
A_72_P497485	2.48829	3.41013	1.35734e-08	1.96733e-07	LOC100526118
CUST_50_PI428639855	2.48641	5.07687	0.00167628	0.00562434	XM_003482591.1
A_72_P367913	2.48586	4.69036	0.00114167	0.00404205	TC582478
A_72_P022961	2.48564	5.86676	0.00104872	0.00375651	TC538400
A_72_P240837	2.48557	4.97875	6.76564e-07	6.07087e-06	FRMD4A
A_72_P496803	2.48498	8.37673	1.51688e-09	2.87776e-08	CD81
CUST_2609_PI428644611	2.48382	8.00951	4.97333e-11	1.461e-09	FAM84A
gi|47523813|ref|NM_214379.1|	2.4831	5.18322	6.28329e-05	0.000324891	PPARG
A_72_P196867	2.4801	5.72379	8.27806e-10	1.689e-08	TC526963
A_72_P273944	2.47969	5.2036	8.77462e-07	7.62061e-06	TC602060
CUST_1361_PI428644611	2.47858	3.6958	0.000115482	0.000550589	KLHL14
A_72_P443754	2.47772	5.91674	2.45256e-07	2.47531e-06	PGC
CUST_23_PI428639843	2.47743	9.68593	3.57758e-15	4.29858e-13	BMP2
A_72_P386168	2.47736	9.56924	4.896e-13	2.77864e-11	KRTCAP3
A_72_P235802	2.47665	9.85105	1.22515e-11	4.39637e-10	LOC396679
A_72_P172391	2.47652	5.25167	4.31327e-07	4.05113e-06	TC520289
A_72_P185381	2.47525	4.741	0.000131769	0.000617572	IGF1
A_72_P027246	2.47456	5.49121	0.000226625	0.000991526	AK345412
A_72_P436249	2.47385	11.687	1.24621e-11	4.45595e-10	TNFRSF21
CUST_444_PI428639852	2.4734	5.15967	0.000185157	0.000831836	AK351255.1
A_72_P085641	2.47211	6.76097	2.93521e-09	5.10161e-08	AK231086
A_72_P576424	2.47132	8.89921	4.28115e-11	1.28406e-09	PDK4
A_72_P154616	2.47121	4.83545	1.02991e-05	6.61653e-05	LOC100519123
A_72_P027566	2.47014	5.63229	4.80889e-08	5.92208e-07	TC558439
A_72_P122671	2.46893	5.7957	9.70028e-08	1.0936e-06	TC574236
A_72_P207637	2.46867	5.35465	0.00108638	0.00387201	TC547492
A_72_P427369	2.46795	4.62962	3.049e-06	2.26501e-05	TC596240
A_72_P378263	2.46741	9.76192	1.18811e-08	1.74641e-07	XR_131435.1
A_72_P377808	2.46558	3.81121	1.2597e-07	1.37134e-06	AK348308
A_72_P755122	2.46492	9.05273	5.91885e-14	4.54547e-12	LAMP2
CUST_6485_PI428644611	2.46491	9.70664	4.26857e-11	1.28124e-09	ERBB3
A_72_P294139	2.464	8.02993	8.84016e-07	7.6692e-06	TC526131
A_72_P228662	2.4639	4.93905	1.16618e-06	9.76972e-06	XR_116389
A_72_P435754	2.46331	6.47673	6.60388e-08	7.80354e-07	TC531166
A_72_P190106	2.46309	3.30847	2.46604e-09	4.40485e-08	A_72_P190106
A_72_P083851	2.46174	4.41754	3.35918e-06	2.46342e-05	INSR
A_72_P134846	2.46166	7.28667	2.81598e-06	2.10953e-05	TC552435
CUST_4621_PI428644611	2.46158	5.78868	3.85699e-09	6.46782e-08	IGSF9
A_72_P359413	2.46077	3.58703	9.55316e-08	1.07884e-06	SEZ6L
A_72_P370923	2.46049	4.32715	5.4539e-06	3.75911e-05	MGLL
A_72_P298309	2.46034	5.22898	3.88599e-08	4.91877e-07	AK395517
A_72_P155351	2.45991	8.04281	3.81797e-09	6.40507e-08	TC585103
A_72_P306069	2.45975	4.176	1.57189e-09	2.96944e-08	OTC
A_72_P316543	2.45963	5.69068	9.78667e-06	6.33103e-05	TC542780
A_72_P033641	2.45934	12.0929	4.71082e-10	1.02885e-08	ITGB5
gi|84127991|gb|CV874031.1|CV874031	2.45786	3.70074	1.4355e-06	1.17072e-05	CV874031
CUST_7710_PI428644611	2.45779	6.48113	8.77379e-08	1.00299e-06	HAND1
A_72_P297319	2.45765	5.99645	1.4033e-05	8.67813e-05	TC562421
A_72_P423929	2.45709	4.68741	6.34689e-05	0.000327671	TC619308
A_72_P363593	2.45704	7.57599	6.04858e-06	4.12212e-05	TC585674
A_72_P164316	2.45627	6.3669	5.37895e-07	4.94525e-06	BMP2
A_72_P315848	2.45536	3.94201	4.01642e-09	6.70706e-08	TC578226
CUST_952_PI428644611	2.45268	9.19527	3.25663e-08	4.22507e-07	IRX3
A_72_P002961	2.4515	9.89206	2.16586e-16	3.86867e-14	LOC396679
A_72_P147061	2.45131	9.07592	4.1e-09	6.83805e-08	PITX2
A_72_P244752	2.45009	4.89715	1.49887e-06	1.21448e-05	TC522006
gi|47523673|ref|NM_214308.1|	2.44959	13.2851	2.57699e-08	3.44842e-07	APOE
A_72_P494306	2.44953	6.14185	9.45358e-08	1.0691e-06	TC596390
A_72_P373803	2.44943	5.74457	1.10844e-05	7.06097e-05	TC593699
A_72_P031766	2.44877	5.84273	1.8642e-06	1.46626e-05	TC592448
gi|46171475|gb|CN157045.1|CN157045	2.44564	4.32119	9.32946e-09	1.41341e-07	SERPINB5
A_72_P756470	2.44534	7.79352	5.67335e-14	4.39065e-12	LAMP2
A_72_P591329	2.44173	3.76339	4.82544e-11	1.41964e-09	SERPINB10
A_72_P488619	2.4413	6.48413	2.53938e-08	3.40265e-07	GAL3ST1
A_72_P748537	2.44129	4.64765	6.15897e-07	5.58411e-06	SMPX
CUST_8074_PI428644611	2.43889	7.94764	1.94277e-09	3.57399e-08	KRT32
CUST_2224_PI428644611	2.43864	7.79632	1.3777e-11	4.8524e-10	IGDCC4
A_72_P015981	2.43651	4.91016	1.29749e-09	2.50914e-08	TC573474
CUST_6009_PI428644611	2.43513	4.81801	1.29743e-09	2.50914e-08	SYT13
A_72_P077916	2.43353	5.10762	2.28617e-07	2.32103e-06	SMPX
A_72_P580532	2.43325	8.49217	2.50727e-09	4.46057e-08	ABCA1
gi|59819984|gb|DN125705.1|DN125705	2.43138	6.79396	0.00127376	0.00443726	LOC100738657
A_72_P384193	2.43097	5.97852	1.89992e-08	2.63311e-07	GRK4
A_72_P123326	2.43095	7.27842	6.5956e-06	4.44687e-05	TC575360
A_72_P205517	2.42951	7.64076	1.48787e-14	1.44845e-12	BX921069
A_72_P020901	2.42848	4.67225	1.08928e-08	1.62019e-07	TC544908
A_72_P143791	2.42772	3.95333	0.000229861	0.00100436	TC599737
A_72_P293244	2.42758	4.11224	2.93297e-05	0.000165937	ALDOB
A_72_P026286	2.42584	5.74615	1.25412e-06	1.0402e-05	NADK2
A_72_P041196	2.42574	8.56784	5.64201e-11	1.62756e-09	TBX3
A_72_P418454	2.42563	4.23659	1.8269e-08	2.54514e-07	TC564395
A_72_P206042	2.42462	9.71863	9.14854e-14	6.60726e-12	FAM84B
A_72_P235112	2.42396	4.1031	1.50156e-09	2.8514e-08	A_72_P235112
A_72_P398128	2.42205	5.81675	3.71369e-07	3.55987e-06	TC611123
A_72_P119006	2.41632	3.69637	0.00178747	0.00594897	TC552524
A_72_P716393	2.41601	6.24499	9.92234e-08	1.1158e-06	GLDC
A_72_P449190	2.41577	7.83502	1.08079e-05	6.90677e-05	FLRT3
A_72_P029526	2.41486	5.3509	2.24105e-05	0.000131325	TC526256
A_72_P617837	2.41463	4.16048	2.24486e-07	2.28456e-06	SLC26A3
A_72_P183771	2.41425	4.90095	0.000185013	0.000831466	TC579818
A_72_P344508	2.41326	6.89146	2.67511e-08	3.56305e-07	PHLDB2
CUST_3826_PI428644611	2.41294	8.8678	8.67722e-12	3.24471e-10	FAM46C
A_72_P530468	2.41214	4.66524	5.86425e-06	4.01154e-05	FAM83F
gi|47523269|ref|NM_213787.1|	2.41173	3.9449	2.61114e-07	2.61316e-06	SERPINA3-2
gi|54525266|gb|CJ021268.1|CJ021268	2.41158	3.644	5.26082e-06	3.64013e-05	CJ021268
gi|47523581|ref|NM_214257.1|	2.4104	6.07887	1.6474e-10	4.1222e-09	DPP4
A_72_P545357	2.41038	6.20326	6.65287e-12	2.57186e-10	CYP11A1
A_72_P058056	2.40927	5.07812	0.00324011	0.00993107	ENSSSCT00000007654
A_72_P569479	2.40837	4.42465	6.00458e-07	5.46021e-06	CA3
CUST_1142_PI428644611	2.4074	6.53374	2.00755e-07	2.07074e-06	FOXA3
CUST_279_PI428644611	2.40696	3.97055	2.5744e-06	1.94715e-05	SLC6A12
A_72_P666610	2.40662	8.94152	1.42394e-10	3.63118e-09	GPX3
A_72_P344368	2.40648	7.09163	8.81709e-07	7.6548e-06	AK345562
A_72_P397298	2.40428	5.0203	2.16424e-09	3.91649e-08	TC527872
A_72_P102916	2.40427	4.91234	2.31179e-08	3.13125e-07	DY406222
A_72_P141396	2.40336	4.50898	2.94453e-05	0.000166521	FA2H
A_72_P430329	2.40312	7.94117	4.25394e-08	5.32221e-07	PAK1
A_72_P240022	2.40248	4.29452	1.12997e-05	7.1764e-05	TC601917
A_72_P012726	2.40246	6.61107	1.15304e-06	9.69005e-06	CX060777
A_72_P577598	2.40076	7.34097	6.0086e-07	5.46041e-06	PDK4
A_72_P146496	2.40047	3.29749	0.000317176	0.0013308	XPNPEP2
A_72_P347843	2.39934	3.08925	2.34068e-12	1.05228e-10	TC552035
A_72_P224317	2.39812	8.96306	1.08474e-12	5.44873e-11	ERBB3
A_72_P189521	2.39651	5.92104	3.46878e-09	5.916e-08	AJ685593
gi|6864667|gb|AW360017.1|AW360017	2.39503	5.80933	2.15262e-08	2.93653e-07	IGSF9
CUST_4413_PI428644611	2.39497	6.96474	4.07583e-08	5.1218e-07	SEMA4F
A_72_P350988	2.39396	7.92537	8.46827e-07	7.39629e-06	LOC100518964
A_72_P374553	2.39389	5.03419	0.000177812	0.000803254	CNNM2
A_72_P040161	2.39276	9.00586	2.42098e-12	1.07988e-10	APCDD1
A_72_P077096	2.39206	5.57133	9.91014e-07	8.48827e-06	TC619082
A_72_P418059	2.39119	3.98738	2.41573e-05	0.000140244	AK396938
A_72_P734323	2.39104	4.90716	3.60698e-05	0.00019854	SMPX
A_72_P155926	2.39061	5.15619	4.1811e-07	3.94088e-06	TC625260
A_72_P390198	2.3887	5.43876	1.08136e-06	9.16654e-06	CO988506
CUST_3309_PI428644611	2.38854	6.15036	0.00229504	0.00737802	SLC46A3
CUST_4485_PI428644611	2.38842	4.37154	2.23976e-05	0.000131285	RASSF6
CUST_244_PI428639843	2.3877	5.32174	9.44586e-06	6.13636e-05	RBP2
gi|8325759|gb|BE030750.1|BE030750	2.38727	7.17421	4.97817e-13	2.8133e-11	RNASE1
A_72_P131506	2.38727	4.20398	0.000252604	0.00108946	CLCN4
gi|40432167|gb|BP442100.1|BP442100	2.38602	8.72512	4.85851e-12	1.96159e-10	LOC100736946
A_72_P131741	2.38546	4.56702	2.47462e-08	3.3192e-07	SLC46A3
A_72_P705618	2.38431	4.44891	0.00245587	0.00782089	BP446680
A_72_P198007	2.38367	7.06042	3.3356e-07	3.2417e-06	TC544300
A_72_P049586	2.38228	5.58981	3.38747e-07	3.28652e-06	TC567835
A_72_P215097	2.37505	4.1498	9.37436e-06	6.09684e-05	A_72_P215097
A_72_P280919	2.37462	4.2039	1.25567e-08	1.83503e-07	TC521993
A_72_P196927	2.37252	7.82483	6.60514e-05	0.000339602	FAM46C
CUST_9_PI428639846	2.37179	4.97973	0.00261509	0.0082529	ANGPT2
A_72_P232502	2.37112	4.18246	3.00656e-08	3.94502e-07	C6
A_72_P472030	2.37102	5.70908	2.07804e-07	2.13355e-06	ENSSSCT00000031264
CUST_2607_PI428644611	2.37013	4.63297	0.000354822	0.0014651	CGN
A_72_P114051	2.36923	4.1036	1.08555e-05	6.93388e-05	TC597337
CUST_84_PI428639849	2.36912	4.32446	4.09464e-05	0.000222113	HOOK1
A_72_P569669	2.36881	5.87532	1.76675e-06	1.40007e-05	RGS5
A_72_P312678	2.36825	3.76536	4.38362e-06	3.1032e-05	CYLC1
A_72_P137256	2.36649	3.93538	1.42136e-05	8.7776e-05	TC551128
CUST_602_PI428644611	2.3646	13.3316	2.66543e-07	2.65885e-06	APOE
A_72_P561949	2.36377	8.50514	4.39817e-14	3.51951e-12	PDK4
A_72_P401358	2.36281	3.40099	0.00288285	0.00898892	CACNB2
A_72_P037006	2.3618	4.79057	1.19726e-06	9.99863e-06	TC614372
A_72_P423809	2.36004	6.90629	1.67084e-08	2.35644e-07	BMP2
CUST_307_PI428644611	2.35984	4.09081	3.24916e-07	3.1623e-06	A2ML1
A_72_P036051	2.35756	6.95569	2.45639e-06	1.86718e-05	GPX3
A_72_P197517	2.35499	7.69724	2.09419e-07	2.14848e-06	TC544049
CUST_3768_PI428644611	2.3549	4.30799	1.85209e-07	1.92929e-06	ARAP2
A_72_P413688	2.35446	8.20632	3.15998e-10	7.22479e-09	PCDH7
A_72_P154451	2.35367	7.53541	0.00128465	0.00446977	TC601175
CUST_1106_PI428644611	2.35343	4.022	8.66568e-10	1.75378e-08	C5AR2
A_72_P021161	2.35303	10.2071	3.96648e-14	3.21912e-12	TC583221
A_72_P219422	2.35132	4.18386	2.25396e-06	1.73529e-05	MPZL3
A_72_P472073	2.35046	3.53406	0.000358828	0.00147935	AOX1
A_72_P435194	2.35032	5.91768	1.30481e-09	2.51718e-08	LOC100736876
A_72_P079266	2.34989	11.0508	2.54528e-12	1.12034e-10	ABCA1
A_72_P671275	2.34982	6.47085	1.34379e-06	1.10472e-05	GPX3
A_72_P009286	2.34977	5.74309	3.66509e-06	2.65611e-05	TC532448
A_72_P730228	2.34863	4.63864	4.91333e-08	6.0414e-07	SMPX
A_72_P126896	2.34855	3.82673	1.27878e-10	3.33158e-09	TC536912
CUST_3639_PI428644611	2.34836	7.12089	2.96644e-10	6.81344e-09	GRK4
A_72_P379103	2.34707	5.47981	5.75385e-05	0.000300584	TC615677
A_72_P489980	2.34571	3.3977	5.78106e-06	3.96207e-05	SLIT1
A_72_P120251	2.34459	5.12452	1.23768e-05	7.79489e-05	TC580116
A_72_P687306	2.34451	6.63505	0.000170291	0.000773119	TF
A_72_P006676	2.34347	6.61375	2.31377e-05	0.000135049	TC594134
A_72_P232777	2.34055	10.0522	4.65e-13	2.65408e-11	SFN
A_72_P362888	2.34045	4.99475	5.8297e-05	0.000304077	TC587869
A_72_P448870	2.33839	11.1276	2.26919e-10	5.41077e-09	PEMT
A_72_P566249	2.33832	6.27227	0.000118084	0.000561723	ANPEP
A_72_P376608	2.33436	7.67485	4.37654e-08	5.45513e-07	CK454133
CUST_5334_PI428644611	2.33357	4.47574	2.35831e-05	0.000137328	ZNF713
CUST_162_PI428639843	2.33088	10.0455	2.16691e-09	3.91953e-08	PITX2C
A_72_P222787	2.32899	3.93994	6.30869e-05	0.000326036	TC524789
gi|59784378|gb|DN108502.1|DN108502	2.32498	3.89229	3.42564e-06	2.50389e-05	LAMA1
A_72_P409588	2.32212	4.82278	9.93383e-06	6.40862e-05	FAM83B
A_72_P279449	2.32154	5.21093	1.02946e-06	8.76746e-06	PCDHB4
A_72_P300799	2.32086	3.94699	3.61816e-06	2.6259e-05	TC556295
A_72_P184741	2.32084	7.92612	6.40365e-07	5.78367e-06	TC521019
A_72_P304519	2.31966	7.22498	1.15689e-10	3.04529e-09	TC525443
A_72_P144026	2.31864	7.09573	2.59618e-10	6.0675e-09	MAL2
CUST_5073_PI428644611	2.3185	8.10807	2.89538e-07	2.85057e-06	DLX2
CUST_6282_PI428644611	2.31844	7.82285	3.47533e-12	1.47456e-10	MPZL3
A_72_P424504	2.31806	7.14744	1.008e-06	8.6067e-06	TC619573
A_72_P135296	2.31673	4.2696	0.000292914	0.00124216	TC565071
A_72_P507510	2.31669	6.54498	8.54381e-08	9.78382e-07	CNNM2
A_72_P257382	2.31638	8.11276	3.9646e-11	1.20629e-09	ARL15
A_72_P397673	2.3148	4.09611	0.000278924	0.00118914	TC610884
CUST_4556_PI428644611	2.31472	5.44835	3.75086e-07	3.58347e-06	PCDH7
A_72_P034691	2.31436	5.50715	0.000352695	0.00145797	DB783894
A_72_P009411	2.31435	7.09477	3.40572e-06	2.49253e-05	RAB8B
A_72_P069541	2.31173	4.25959	4.34233e-06	3.07778e-05	RASGEF1B
A_72_P001666	2.31091	7.44103	2.66731e-06	2.00907e-05	DR066068
A_72_P025386	2.30958	4.33085	6.00008e-06	4.09289e-05	SLC2A13
gi|86604374|gb|DQ333199.1|	2.30902	4.42106	4.18493e-06	2.97888e-05	C6
A_72_P190161	2.30739	4.46586	1.35639e-05	8.42822e-05	ROR1
A_72_P329098	2.3068	4.17725	6.97809e-08	8.18049e-07	CF795103
A_72_P407143	2.30546	6.13808	3.58102e-05	0.000197274	DQ306700
CUST_149_PI428639852	2.30473	12.8769	1.63281e-12	7.77373e-11	AK398131.1
A_72_P371423	2.30444	4.02228	5.37557e-05	0.000282965	TC537114
A_72_P540928	2.30386	10.5773	4.64782e-14	3.65351e-12	FAM84B
A_72_P119501	2.30377	5.52329	8.99323e-05	0.000443247	TC552824
CUST_1334_PI428644611	2.30304	10.1098	4.60503e-14	3.64597e-12	SFN
A_72_P087251	2.30241	5.12346	3.44579e-05	0.000190976	TC574741
A_72_P303639	2.30177	4.85174	9.29826e-08	1.05481e-06	TC532276
A_72_P229392	2.30159	4.89451	1.33598e-05	8.32099e-05	TC534745
A_72_P395558	2.30148	8.89413	1.87474e-14	1.7691e-12	DCHS1
A_72_P776040	2.30125	3.74716	1.62391e-05	9.89106e-05	AK346235
A_72_P269319	2.3009	4.57601	1.25138e-06	1.03899e-05	A_72_P269319
A_72_P116506	2.3003	10.0659	6.85705e-09	1.07633e-07	CCBL1
A_72_P109306	2.29986	6.25258	9.72916e-07	8.35172e-06	ZNF667
A_72_P304869	2.29962	5.46867	1.53216e-05	9.39657e-05	TC525609
A_72_P047326	2.29905	5.4556	1.18944e-06	9.93748e-06	AK349778
A_72_P080691	2.29857	11.4385	2.84636e-11	8.99571e-10	NARS2
A_72_P440598	2.29852	3.42311	6.77514e-07	6.07526e-06	IL-1beta
A_72_P025576	2.29627	5.44714	4.94372e-10	1.07211e-08	NPL
A_72_P208122	2.29541	6.58041	2.34283e-06	1.79439e-05	BX666907
A_72_P326313	2.29479	4.32525	1.04484e-07	1.16611e-06	TF
gi|54506530|gb|CJ012072.1|CJ012072	2.29476	6.24028	0.000234291	0.00102216	CJ012072
CUST_125_PI428639852	2.29389	5.56578	4.48514e-06	3.16555e-05	AK398179.1
A_72_P205117	2.29172	4.46094	1.10969e-05	7.06667e-05	AK235375
A_72_P162086	2.29131	6.16961	6.82099e-10	1.42291e-08	TC562878
A_72_P221837	2.29086	5.1492	4.32979e-06	3.06944e-05	CK467080
A_72_P072596	2.29039	7.82951	6.51159e-10	1.36764e-08	PRRG2
A_72_P183776	2.28941	6.36483	1.71268e-09	3.1932e-08	MAP2
A_72_P282119	2.2889	9.18579	5.96311e-10	1.26038e-08	TC572525
CUST_594_PI428644611	2.2883	12.2199	7.9494e-15	8.57314e-13	CSRP2
A_72_P632656	2.28744	4.25863	9.48313e-05	0.000464077	AK394717
A_72_P085386	2.28672	10.249	2.2571e-14	2.02487e-12	BEST2
A_72_P369948	2.28414	3.87694	6.37454e-08	7.56831e-07	TC588028
A_72_P152666	2.28375	7.79887	3.27285e-10	7.42927e-09	A_72_P152666
A_72_P380358	2.28346	8.56915	1.45503e-07	1.55619e-06	DN114475
A_72_P185266	2.28325	4.76186	8.75483e-08	1.00169e-06	ANGPT2
A_72_P488162	2.28211	3.73427	0.000126147	0.000593866	CCDC60
A_72_P033366	2.28208	5.13452	1.32812e-06	1.0934e-05	TC532720
A_72_P397418	2.28167	8.15596	2.25269e-12	1.0196e-10	TC610828
A_72_P254162	2.28103	6.18242	3.38158e-06	2.47758e-05	TC606691
A_72_P552971	2.28033	4.36214	4.91108e-05	0.000261404	CA3
A_72_P279749	2.27892	4.70064	0.00238621	0.00763248	LIFR
A_72_P205962	2.27891	7.24076	1.4192e-11	4.98101e-10	INADL
A_72_P255917	2.27814	7.83117	5.0493e-10	1.09263e-08	TC519282
A_72_P042116	2.27727	3.48933	9.15908e-07	7.90816e-06	TC522973
CUST_109_PI428639843	2.27727	9.17254	4.72391e-08	5.83719e-07	IRX3
A_72_P106046	2.2765	5.83798	3.14505e-06	2.32557e-05	DV904193
A_72_P000966	2.2759	5.62518	1.66519e-05	0.00010104	TC564311
A_72_P163236	2.27399	5.69666	1.26895e-05	7.95921e-05	PDE4B
A_72_P650235	2.27374	7.35054	9.52069e-06	6.17394e-05	P4HA1
A_72_P727353	2.27287	5.35959	1.21228e-06	1.01135e-05	MYL1
A_72_P079411	2.27277	6.61652	9.77753e-09	1.47348e-07	VDR
A_72_P399578	2.27054	5.43055	0.000195611	0.000872823	EB419910
gi|46170763|gb|CN156333.1|CN156333	2.26998	5.31007	1.09531e-05	6.9867e-05	SPHK1
A_72_P137856	2.26943	9.35282	1.24574e-07	1.35924e-06	TC551427
A_72_P275759	2.26921	6.41107	0.000357139	0.00147314	CA4
A_72_P416333	2.26761	6.52239	2.42879e-06	1.85102e-05	LOC100736949
A_72_P423914	2.26667	7.60126	4.80613e-07	4.471e-06	TC619323
A_72_P235222	2.26619	5.39632	0.00186122	0.0061662	TC545157
A_72_P121061	2.26569	6.24016	4.35279e-07	4.08153e-06	TC531538
gi|47522847|ref|NM_214011.1|	2.26507	3.63838	7.35774e-07	6.5333e-06	SPAM-1
A_72_P355813	2.26471	5.09654	3.01956e-05	0.000170211	C10H1orf95
CUST_8282_PI428644611	2.26339	5.35139	1.28562e-05	8.04994e-05	CLSTN2
CUST_1074_PI428644611	2.26216	4.22314	3.33908e-08	4.31107e-07	LYPD3
A_72_P723608	2.26168	4.90381	0.00142475	0.00489067	MYL1
CUST_2489_PI428644611	2.26073	7.8024	1.83822e-07	1.91708e-06	ENSSSCT00000007654
A_72_P569989	2.26034	5.73539	8.37246e-07	7.32262e-06	GHR
A_72_P492456	2.25961	4.50384	4.47645e-06	3.16109e-05	CK467937
A_72_P082876	2.25931	6.19547	0.00094843	0.00344134	CNNM2
A_72_P317723	2.259	7.85818	6.25092e-11	1.77254e-09	TIAM1
A_72_P223962	2.25875	4.76131	9.70897e-08	1.09396e-06	CA3
A_72_P444340	2.25803	12.1827	6.70295e-08	7.90194e-07	PSAP
A_72_P473852	2.25801	4.16518	3.34073e-05	0.000185931	PAG1
A_72_P440086	2.25782	6.94023	2.45581e-06	1.86718e-05	GPX3
A_72_P712818	2.2578	10.11	5.15705e-15	5.8954e-13	LAMP2
A_72_P168291	2.25713	6.01281	5.98583e-06	4.08562e-05	PCDH1
gi|113205635|ref|NM_001044548.1|	2.25688	6.12683	2.65526e-05	0.000151879	UNC-6
A_72_P020746	2.25675	6.24061	1.25991e-07	1.37134e-06	TC544847
A_72_P275174	2.25631	3.97165	2.01846e-06	1.57122e-05	FRMD4B
A_72_P349088	2.25597	12.1435	9.76105e-13	4.99424e-11	LOC100153630
gi|164362|gb|L06820.1|PIGAPLPR	2.25461	3.94791	2.64019e-09	4.66416e-08	PIGAPLPR
A_72_P013941	2.25373	5.41562	2.82042e-07	2.79258e-06	TC561838
A_72_P353513	2.2531	3.85191	1.20904e-06	1.00907e-05	TC577873
A_72_P719973	2.25069	5.56601	1.52314e-06	1.23141e-05	MYL1
A_72_P211747	2.25053	5.25388	7.06109e-06	4.72601e-05	TC589286
A_72_P077491	2.24955	6.63289	5.04778e-05	0.000267612	SLC7A2
CUST_3908_PI428644611	2.24732	9.51968	5.40785e-13	3.00102e-11	GLYCTK
A_72_P374463	2.24686	4.40579	5.11805e-06	3.55271e-05	TC576390
A_72_P357808	2.24497	4.23989	2.84221e-06	2.12711e-05	TC539471
gi|115547503|dbj|AK237885.1|	2.24442	5.40357	3.99269e-05	0.000217527	NCAM1
CUST_1879_PI428644611	2.243	4.12828	1.12586e-06	9.48352e-06	PAG1
A_72_P369023	2.24256	5.11121	4.8032e-06	3.36451e-05	A_72_P369023
A_72_P080431	2.24217	4.64523	4.9544e-06	3.45651e-05	TC530874
A_72_P030286	2.24159	9.03758	2.49906e-14	2.17967e-12	LOC100620225
A_72_P137721	2.24085	6.90599	1.35858e-06	1.11503e-05	AK398082
A_72_P725748	2.24059	5.58759	2.48745e-07	2.50252e-06	MYL1
A_72_P719328	2.23873	5.63669	4.15893e-05	0.000225021	MYL1
A_72_P623298	2.23563	9.43395	4.28242e-07	4.02688e-06	FLRT3
CUST_234_PI428644611	2.23399	6.67403	1.08006e-07	1.19939e-06	KCNJ8
antisens_OTTSUST00000000468	2.23357	6.71882	8.07478e-06	5.31821e-05	antisens_OTTSUST00000000468
A_72_P124186	2.23339	5.20169	2.56344e-08	3.43259e-07	SYT13
A_72_P049971	2.23256	5.71886	6.41975e-08	7.61294e-07	CKMT1B
A_72_P183801	2.23216	4.93889	2.04773e-06	1.5906e-05	TC579774
A_72_P266912	2.23103	7.69452	3.00467e-07	2.94656e-06	TC566032
A_72_P373693	2.22653	11.9478	2.15388e-16	3.86452e-14	TC577805
A_72_P338853	2.22616	4.35119	2.86018e-07	2.82607e-06	TC523348
CUST_685_PI428639852	2.22455	6.60837	9.2412e-08	1.04923e-06	AK238509.1
A_72_P671860	2.22316	6.29917	5.82529e-05	0.000303998	LOC100525797
A_72_P215057	2.22218	9.79748	5.76946e-08	6.94053e-07	EW113520
A_72_P403423	2.22017	8.99305	1.14211e-08	1.69311e-07	DAB2
A_72_P258487	2.2196	8.80594	1.04856e-09	2.07898e-08	ZNF467
A_72_P242492	2.21931	4.39932	5.24416e-07	4.838e-06	TC535450
A_72_P136821	2.21872	3.51779	0.000763988	0.00285975	BQ600255
A_72_P277829	2.21831	6.10314	0.00136539	0.00471562	TC564877
A_72_P504574	2.21823	6.9263	3.15187e-06	2.32932e-05	RFTN1
A_72_P366348	2.21712	3.95688	0.000124892	0.000588649	TC593891
A_72_P232477	2.21707	4.60763	0.00013254	0.000620531	CXCL12
CUST_2436_PI428644611	2.21571	4.05131	0.000258764	0.00111303	FAM155A
A_72_P418559	2.21529	4.39636	4.4219e-06	3.12698e-05	TC564446
A_72_P163636	2.21507	7.10649	1.68219e-05	0.000101886	KHDRBS3
CUST_7835_PI428644611	2.21473	5.61423	6.58521e-08	7.78608e-07	BCAS3
CUST_4308_PI428644611	2.21286	10.1278	1.65622e-09	3.10336e-08	PITX2C
A_72_P297189	2.21286	6.5517	3.07651e-08	4.02137e-07	GTF3C4
CUST_466_PI428639852	2.21126	11.8626	8.47407e-12	3.18661e-10	AK351211.1
CUST_8315_PI428644611	2.21041	8.9389	5.74275e-11	1.65304e-09	SBK1
A_72_P624506	2.21008	7.12262	0.000652909	0.00249556	P4HA1
A_72_P295379	2.20988	8.61071	1.88728e-08	2.61922e-07	TC581678
A_72_P041676	2.20948	7.32897	4.13868e-10	9.14876e-09	LY96
A_72_P163106	2.20784	7.26574	1.73245e-05	0.000104614	TC542088
CUST_2408_PI428644611	2.20671	8.30238	1.51752e-11	5.29822e-10	NAAA
CUST_264_PI428639852	2.20652	4.47828	3.00974e-05	0.000169753	AK398184.1
gi|37798871|gb|CF794306.1|CF794306	2.20602	3.95486	4.88026e-06	3.41133e-05	CF794306
CUST_7477_PI428644611	2.20403	5.50771	1.19918e-05	7.5703e-05	BEST2
A_72_P223632	2.20168	5.97257	1.10526e-05	7.0429e-05	MYL1
CUST_5489_PI428644611	2.19909	8.89573	1.67877e-10	4.17478e-09	KSR1
A_72_P726598	2.19894	5.04956	1.54441e-06	1.24659e-05	MYL1
A_72_P009876	2.19877	7.51452	5.73116e-08	6.8986e-07	RFTN1
A_72_P359813	2.1981	4.20095	0.000472833	0.00187982	TC549244
A_72_P178086	2.19749	11.6398	5.9373e-09	9.48711e-08	CTSD
A_72_P543158	2.19634	8.71193	5.61311e-09	9.0304e-08	LOC100154710
A_72_P078831	2.19591	6.20508	8.67455e-05	0.000429658	TC583789
A_72_P134351	2.1957	4.14896	0.000372841	0.00152877	TC620962
CUST_3032_PI428644611	2.19459	3.87618	1.3267e-08	1.9273e-07	ANKS4B
A_72_P515198	2.19365	5.91977	1.31061e-08	1.90756e-07	CPT1B
A_72_P121611	2.19335	4.24986	7.63941e-06	5.06396e-05	TC560639
A_72_P057831	2.19211	3.75623	4.4709e-09	7.37367e-08	TC547111
A_72_P293074	2.18991	8.35915	6.29648e-08	7.48451e-07	SRPX
A_72_P280439	2.18876	3.88143	6.85233e-05	0.000350465	TC523495
A_72_P189196	2.18863	6.24609	3.16961e-07	3.09315e-06	TC567393
A_72_P352238	2.18851	8.11076	1.82974e-07	1.90949e-06	LOC100515367
A_72_P329348	2.18817	4.5657	2.69487e-06	2.02792e-05	TC605999
A_72_P000776	2.18793	5.05538	0.00269768	0.00848315	TC570539
A_72_P233062	2.18783	3.85443	2.45593e-06	1.86718e-05	TC587527
A_72_P114361	2.18691	3.49619	2.19575e-05	0.000129045	TC597533
gi|74360235|gb|AJ943493.1|AJ943493	2.18687	8.57867	1.07953e-07	1.19914e-06	NID2
A_72_P032376	2.18612	4.94969	3.29922e-05	0.000183902	EW194487
A_72_P080221	2.18588	4.67548	1.755e-06	1.39186e-05	TC530780
A_72_P072566	2.18552	3.5319	2.92756e-07	2.88012e-06	EXPH5
A_72_P288649	2.18479	4.05736	4.29913e-05	0.000231917	TC596346
A_72_P511065	2.18401	6.28639	4.85318e-06	3.39536e-05	DCT
A_72_P642425	2.18327	6.40205	4.40681e-08	5.48602e-07	TC521395
CUST_7998_PI428644611	2.18284	8.24624	1.55483e-12	7.44142e-11	SMYD3
A_72_P416608	2.18211	4.67498	1.99479e-07	2.05971e-06	TC530863
A_72_P086596	2.18075	7.85931	6.39823e-06	4.33163e-05	TC613360
CUST_5127_PI428644611	2.17945	3.7579	1.62572e-05	9.89605e-05	POF1B
A_72_P073376	2.17922	5.98943	1.44063e-05	8.88701e-05	BCL9
A_72_P509577	2.17916	3.82109	2.9921e-07	2.9364e-06	LOC100155492
A_72_P458477	2.1788	5.69102	3.3456e-06	2.45526e-05	HAMP
A_72_P560374	2.17709	6.58566	1.39299e-06	1.14118e-05	ACSS2
A_72_P189036	2.1767	8.29415	9.36533e-06	6.09196e-05	SRPX
A_72_P178221	2.17601	4.91313	3.59481e-05	0.000197952	TC536266
A_72_P281989	2.17589	4.25696	0.00242151	0.00773054	MAP2
A_72_P161496	2.17536	7.6012	1.12207e-07	1.23985e-06	TC522148
A_72_P340881	2.17525	4.10962	0.00056885	0.00220949	A_72_P340881
A_72_P078846	2.17408	4.61079	1.6171e-06	1.29689e-05	TC583833
A_72_P718383	2.17323	5.9918	1.95165e-07	2.01892e-06	MYL1
A_72_P035606	2.173	3.86651	1.43671e-09	2.74125e-08	PON1
A_72_P692338	2.1728	4.82519	1.71232e-05	0.000103445	TMEM68
CUST_440_PI428639852	2.17164	9.63817	7.31366e-11	2.03779e-09	AK351263.1
A_72_P345088	2.17147	8.61413	1.88649e-05	0.000112876	A_72_P345088
A_72_P198472	2.16964	6.9745	1.53048e-07	1.62602e-06	TC532021
A_72_P141281	2.16962	7.62933	3.58162e-06	2.60081e-05	CPXM2
A_72_P063836	2.16953	9.55339	1.35485e-09	2.60495e-08	AKR7A2
CUST_1634_PI428644611	2.16903	4.19235	3.28822e-08	4.26224e-07	ZSWIM5
A_72_P456631	2.16854	5.73695	8.8702e-05	0.000437777	GUCY1B3
CUST_5825_PI428644611	2.16764	7.79305	9.11062e-09	1.38497e-07	IGDCC4
A_72_P108761	2.16751	8.44318	4.37304e-12	1.79825e-10	TC536797
A_72_P090271	2.16665	5.53343	8.77325e-06	5.73573e-05	TC586653
gi|90236090|gb|BX676125.2|BX676125	2.16523	5.55239	2.54964e-06	1.93025e-05	AZGP1
A_72_P064761	2.16502	6.63584	5.19e-07	4.79467e-06	ABCA1
A_72_P128166	2.16486	4.12394	0.00250792	0.00796574	TC541697
A_72_P077401	2.16317	5.08026	4.75692e-08	5.87073e-07	NPL
CUST_970_PI428644611	2.16256	5.72892	8.47451e-05	0.000421383	NKX2-8
A_72_P081721	2.16085	7.6161	5.37734e-05	0.00028302	AK240207
A_72_P328688	2.16082	8.91119	2.12285e-11	7.07813e-10	FAM46C
A_72_P411348	2.16006	7.20748	3.39002e-07	3.2882e-06	TC540076
CUST_4078_PI428644611	2.15674	7.46721	3.62513e-10	8.1349e-09	ZNF197
A_72_P717088	2.1564	9.44535	1.93878e-12	8.99911e-11	LAMP2
A_72_P096741	2.1561	6.2897	5.12714e-06	3.55841e-05	TC529441
A_72_P331063	2.15474	6.14563	0.00010751	0.000517101	AK233001
A_72_P465636	2.15391	8.32098	1.87595e-05	0.000112363	SRPX
A_72_P076571	2.15285	5.04403	0.000993176	0.00358193	TC618737
A_72_P225807	2.15177	4.93773	1.58541e-05	9.69049e-05	TRIM15
A_72_P340403	2.1516	5.24277	2.90261e-05	0.000164499	DSP
CUST_2874_PI428644611	2.15125	6.24833	5.18346e-06	3.59126e-05	DCT
A_72_P757302	2.14875	6.40414	3.08236e-05	0.000173287	MTUS1
A_72_P391748	2.14833	9.32036	4.17883e-09	6.94794e-08	A_72_P391748
A_72_P027411	2.14765	3.38227	3.44001e-08	4.42567e-07	TC556284
CUST_1370_PI428644611	2.14764	8.64161	3.7922e-09	6.36783e-08	NID2
A_72_P269084	2.14682	6.30976	1.25221e-05	7.8678e-05	EX654614
A_72_P373863	2.14672	9.04481	8.48286e-11	2.31519e-09	XR_135251.1
A_72_P213542	2.14581	6.04989	1.49078e-09	2.83497e-08	DCT
A_72_P637816	2.14513	10.359	2.26869e-12	1.02452e-10	LOC100153630
CUST_362_PI428644611	2.14511	9.04823	1.58707e-07	1.68035e-06	FAM83B
CUST_3085_PI428644611	2.14433	4.93676	5.38976e-06	3.7181e-05	ENAH
A_72_P558035	2.14392	9.15588	1.48875e-07	1.58951e-06	FLRT3
CUST_493_PI428639852	2.14081	6.49911	0.000683456	0.00259521	AK351157.1
A_72_P721153	2.14079	4.8076	3.3835e-08	4.36141e-07	MYL1
A_72_P311313	2.1402	6.26639	9.51857e-07	8.18851e-06	TC565456
A_72_P288784	2.13993	5.5029	1.88678e-06	1.48314e-05	EW076996
A_72_P258882	2.13943	6.44919	3.57317e-06	2.59608e-05	TC604101
CUST_7987_PI428644611	2.13927	10.789	9.2226e-14	6.64875e-12	CDC42BPG
CUST_4772_PI428644611	2.13914	4.70171	0.000238973	0.00103919	HEXDC
CUST_463_PI428639852	2.13908	6.77543	2.57934e-06	1.95052e-05	AK351217.1
A_72_P440506	2.13844	4.51636	9.84738e-06	6.36105e-05	HNF4A
A_72_P119171	2.13759	4.82101	6.64867e-05	0.000341533	TC552620
A_72_P186876	2.13638	5.72758	0.000198917	0.000886089	TC521365
A_72_P312888	2.13613	4.96493	1.89058e-05	0.000113053	TC560289
gi|47523667|ref|NM_214300.1|	2.13588	10.1043	1.33572e-13	9.12005e-12	MGST1
A_72_P536919	2.13559	4.77853	8.38006e-08	9.6266e-07	LOC396897
A_72_P155031	2.13554	6.28162	2.12093e-09	3.8468e-08	TC526566
A_72_P210787	2.13532	4.35665	1.17765e-07	1.2959e-06	GAD2
A_72_P121016	2.13454	5.93288	4.55303e-09	7.49368e-08	PIGL
CUST_3471_PI428644611	2.13228	5.20397	6.90181e-05	0.00035259	FANK1
A_72_P005631	2.13212	8.95565	2.808e-11	8.9026e-10	TC623045
A_72_P442989	2.13186	6.41855	3.96356e-09	6.62154e-08	SLC35D1
A_72_P672779	2.13112	10.1091	6.43732e-12	2.50062e-10	MGST1
A_72_P000511	2.13013	8.75076	2.50647e-12	1.10936e-10	A_72_P000511
A_72_P204797	2.12999	4.00598	2.40926e-07	2.43365e-06	AK232756
A_72_P259047	2.12814	4.79533	2.71541e-05	0.000154987	BRINP1
A_72_P065786	2.12802	4.01635	5.38402e-06	3.71478e-05	TC543144
A_72_P001101	2.12715	5.32703	0.000165712	0.000754475	A_72_P001101
CUST_861_PI428644611	2.12694	4.96961	8.16864e-06	5.37823e-05	TOX3
A_72_P238977	2.12694	3.90592	1.37908e-05	8.5561e-05	F11R
A_72_P204597	2.12674	5.60438	3.36538e-05	0.000187123	A_72_P204597
CUST_423_PI428644611	2.12668	7.82477	1.74587e-06	1.38571e-05	DSP
A_72_P235497	2.12652	5.43571	5.29381e-05	0.000279176	ADCY9
CUST_7663_PI428644611	2.12558	5.83013	5.06431e-06	3.51907e-05	MYL1
A_72_P227962	2.1254	4.04182	2.47727e-05	0.000143255	TC572923
A_72_P299449	2.12398	5.93359	8.92788e-06	5.82825e-05	ATP6AP1L
A_72_P032606	2.12343	3.94892	1.3144e-05	8.20316e-05	SERPINB10
CUST_7460_PI428644611	2.12276	9.53007	1.86926e-06	1.46995e-05	SGPP2
A_72_P567914	2.12262	7.03214	6.70026e-10	1.40138e-08	ACOT4
A_72_P209452	2.12246	4.71611	1.6255e-05	9.89605e-05	TC581842
A_72_P421864	2.12226	6.43117	0.000458254	0.00183023	TC525615
A_72_P023291	2.12173	8.53863	2.41319e-11	7.85633e-10	TC565035
A_72_P431384	2.12172	7.35153	4.26129e-08	5.32974e-07	TC583216
A_72_P582821	2.12139	9.97408	2.09974e-06	1.62563e-05	PSAP
A_72_P033106	2.1201	4.96898	1.2696e-06	1.0515e-05	TC532583
CUST_315_PI428644611	2.11914	9.65092	2.89719e-10	6.66586e-09	B3GALT4
A_72_P373663	2.11895	4.25483	0.000927696	0.00337406	TC593643
A_72_P308118	2.11883	3.83785	1.2715e-07	1.38283e-06	TC534105
gi|55742771|ref|NM_001007191.1|	2.11677	4.61305	0.00017289	0.000783674	CPT1B
A_72_P753574	2.11603	5.92079	3.0703e-06	2.2783e-05	PSAP
A_72_P474150	2.11597	7.76867	3.80171e-07	3.62513e-06	TMEM68
A_72_P618926	2.11578	10.2106	2.51252e-12	1.11081e-10	MGST1
A_72_P286604	2.11571	3.51591	8.53279e-07	7.4429e-06	TC581970
A_72_P444838	2.11476	6.0367	1.04155e-05	6.6806e-05	GT640801
A_72_P449975	2.1146	4.41342	0.000569778	0.00221247	R3HDML
A_72_P437304	2.11459	6.34835	7.10843e-05	0.000362128	SLC30A2
gi|47523125|ref|NM_213868.1|	2.11228	4.16822	7.99569e-05	0.000400796	FCN2
A_72_P574599	2.11214	4.32025	3.11071e-10	7.11622e-09	ENSSSCT00000029587
A_72_P109426	2.11156	4.44891	0.000143716	0.00066569	A_72_P109426
gi|9016485|gb|BE231767.1|BE231767	2.11017	5.1834	3.29898e-05	0.000183902	PCDH19
A_72_P284074	2.11012	4.14431	0.000960863	0.00347825	CK462432
A_72_P489114	2.10627	8.2251	1.15945e-07	1.27798e-06	TTC13
A_72_P357218	2.10494	8.12439	1.84781e-13	1.21656e-11	TC576566
A_72_P520978	2.10472	5.37259	2.77789e-06	2.08373e-05	A_72_P520978
gi|47522651|ref|NM_213918.1|	2.10368	6.28731	0.00252369	0.00800639	PROC
CUST_5542_PI428644611	2.10345	4.11559	9.45216e-08	1.0691e-06	KALRN
A_72_P036386	2.10263	7.90308	2.70432e-07	2.69228e-06	PAK1
A_72_P108876	2.10209	6.80181	5.93094e-09	9.48181e-08	A_72_P108876
CUST_2242_PI428644611	2.10205	5.72244	3.14661e-06	2.3263e-05	RIMS2
A_72_P049221	2.10187	3.70277	1.23442e-07	1.34799e-06	XM_003482879
A_72_P337103	2.1003	7.82433	5.7982e-10	1.23138e-08	ACOT4
gi|115545960|dbj|AK237401.1|	2.09993	9.49145	3.59599e-11	1.10918e-09	AK237401
A_72_P351048	2.09887	7.60899	2.44202e-12	1.08685e-10	TC591449
CUST_528_PI427286967	2.09857	6.66704	3.17439e-05	0.000177736	OCLN
A_72_P394248	2.09837	4.10103	0.000671748	0.00255658	TFAP2A
A_72_P494791	2.09613	9.37937	1.99224e-13	1.29402e-11	TDRD7
A_72_P188136	2.09558	5.91979	0.00142505	0.00489127	TC541250
A_72_P327408	2.09352	12.2669	1.48281e-11	5.18606e-10	LOC100152160
A_72_P198877	2.09289	3.98109	0.000101628	0.000492792	TC581867
CUST_454_PI428644611	2.09239	5.38699	5.64734e-06	3.87907e-05	BMP6
A_72_P503300	2.09171	6.02826	1.80067e-05	0.000108341	SEPT3
CUST_6875_PI428644611	2.09135	9.81079	6.82391e-08	8.01855e-07	C5orf49
A_72_P035866	2.09066	9.78209	5.83327e-08	6.99835e-07	PEMT
A_72_P281409	2.08945	5.70029	1.89143e-06	1.48592e-05	MYLIP
A_72_P087391	2.08771	6.02137	2.46624e-07	2.48619e-06	TC574813
A_72_P612772	2.08763	8.18734	1.8613e-08	2.58675e-07	PHLPP1
A_72_P205487	2.08743	11.2454	2.36002e-10	5.594e-09	DSP
A_72_P256742	2.0857	5.08083	7.00725e-06	4.69391e-05	RAP2B
A_72_P401223	2.08512	9.10161	6.71307e-13	3.62479e-11	TMEM59
A_72_P495165	2.08473	4.6898	0.000105478	0.000508895	BRINP1
A_72_P001481	2.0847	3.93531	2.37308e-05	0.000138148	TC534641
A_72_P190976	2.0827	6.37951	7.77685e-08	9.00843e-07	TC589154
CUST_70_PI428639849	2.08211	5.18801	7.5234e-05	0.000380699	FOXA3
A_72_P137151	2.08195	3.8121	1.4934e-06	1.21079e-05	TC572838
CUST_7484_PI428644611	2.08065	4.29222	0.00141062	0.00484924	IQCG
A_72_P043481	2.07971	4.40841	4.48047e-05	0.00024092	TC545131
A_72_P007046	2.07902	5.38197	0.000100124	0.000486293	TC538567
CUST_433_PI428639852	2.07894	7.46362	1.30543e-09	2.51718e-08	AK351277.1
A_72_P212697	2.0786	7.92938	5.0814e-05	0.000269216	TC534113
CUST_7923_PI428644611	2.07711	4.77242	0.0022696	0.00731091	USP43
A_72_P450318	2.07711	4.72927	0.000104842	0.000506378	GATA5
A_72_P404713	2.07679	6.05183	1.88659e-08	2.61916e-07	A_72_P404713
A_72_P256412	2.0746	5.4031	0.000817087	0.00302961	TC519566
A_72_P122236	2.07405	3.84834	8.26278e-05	0.000412325	TC561006
A_72_P006896	2.07283	5.58211	1.30382e-06	1.07609e-05	TC594260
A_72_P001941	2.07274	8.10464	2.27388e-07	2.31149e-06	PHLDB2
gi|40797334|gb|CK450120.1|CK450120	2.07219	8.22414	3.2223e-06	2.37391e-05	SRPX
A_72_P375138	2.07187	8.32147	0.000725397	0.00273707	TC529918
A_72_P022246	2.07064	5.36017	5.09042e-05	0.000269658	TC538231
A_72_P585071	2.06993	5.11631	6.90489e-06	4.63076e-05	GHR
A_72_P437224	2.06985	4.03459	0.000320252	0.00134244	TC563294
A_72_P303139	2.06977	7.45129	6.28629e-08	7.47684e-07	IGF2
A_72_P055391	2.06932	8.69165	1.82616e-08	2.54498e-07	TC611786
CUST_104_PI428639846	2.0688	12.1665	2.41758e-11	7.86421e-10	PPAP2C
A_72_P064116	2.06856	5.61152	0.000214715	0.000945515	TC601396
A_72_P558929	2.06753	10.1457	1.18564e-12	5.90031e-11	MGST1
A_72_P302994	2.06739	7.40506	1.18268e-06	9.88998e-06	RNASE4
A_72_P236532	2.06603	5.08747	5.85696e-07	5.33567e-06	AK349146
A_72_P105476	2.06557	5.01727	4.61494e-05	0.000247551	AK239143
CUST_5980_PI428644611	2.06528	6.65702	9.48821e-09	1.43583e-07	KLHL3
CUST_3900_PI428644611	2.06498	3.92696	2.49042e-10	5.85797e-09	CABP1
A_72_P015046	2.06435	6.59799	4.43172e-05	0.000238362	TC540278
A_72_P329198	2.06321	6.3963	3.37786e-06	2.47576e-05	TRIM36
A_72_P001591	2.06297	6.73144	2.21228e-07	2.2546e-06	TC564504
A_72_P406213	2.06244	7.08117	5.68659e-07	5.19585e-06	SPINT1
A_72_P386558	2.06208	7.94338	1.50547e-09	2.85747e-08	TC566041
A_72_P728268	2.06161	4.51843	0.000273593	0.00116877	SMPX
CUST_579_PI428639852	2.06137	3.44295	8.88969e-13	4.6253e-11	AK351238.1
A_72_P173981	2.06073	5.45608	3.25888e-05	0.000181937	HOOK2
CUST_568_PI428639852	2.05928	6.63832	1.2989e-07	1.40994e-06	AK351260.1
A_72_P492214	2.05919	4.6131	5.10221e-05	0.000270104	PRSS35
CUST_219_PI428639849	2.05888	7.66344	5.72969e-07	5.23403e-06	TDRD7
CUST_733_PI428639852	2.05852	9.41936	1.35642e-10	3.48789e-09	AK238579.1
CUST_5561_PI428644611	2.0574	4.45454	8.35097e-07	7.31139e-06	FCHSD2
A_72_P265067	2.05618	4.50487	5.66648e-08	6.82896e-07	ENSSSCT00000029587
A_72_P019641	2.05527	6.75088	9.11589e-14	6.59559e-12	GTF3C4
A_72_P074221	2.05484	6.63616	2.68115e-06	2.01912e-05	A_72_P074221
A_72_P380063	2.05441	8.48809	2.78476e-10	6.43309e-09	NAAA
A_72_P253692	2.05288	3.90978	0.00189642	0.00626623	TC626742
A_72_P081366	2.05274	10.5813	1.67128e-11	5.74669e-10	CCBL1
A_72_P021706	2.05189	9.98153	3.18554e-05	0.000178261	TC566497
A_72_P135931	2.05143	9.73881	5.88019e-12	2.31339e-10	LAMP2
A_72_P109276	2.05046	4.68657	3.4583e-06	2.525e-05	AK347877
gi|112747971|gb|DB796245.1|DB79...	2.04933	3.63319	3.08281e-05	0.000173288	|DB796245
A_72_P652521	2.04897	3.88328	8.06871e-06	5.31769e-05	MAL2
CUST_7901_PI428644611	2.04877	12.1491	3.69748e-13	2.17239e-11	GPC1
A_72_P341238	2.04853	9.25657	6.86027e-05	0.000350781	TC591971
A_72_P476841	2.04719	6.16307	3.008e-07	2.94911e-06	B3GALT4
A_72_P441569	2.04657	3.97771	0.00042215	0.00170475	IL-5
A_72_P330073	2.04571	7.75164	0.00193737	0.00638572	TC537968
A_72_P467021	2.04488	5.59105	9.31142e-06	6.05985e-05	ZIC3
CUST_2879_PI428644611	2.04461	6.46684	7.63263e-07	6.75341e-06	FREME2
A_72_P579078	2.04449	9.02524	1.35845e-08	1.96789e-07	REEP3
CUST_8405_PI428644611	2.04434	6.20936	5.74054e-07	5.24275e-06	SMTNL2
gi|2564698|gb|AF027133.1|AF027133	2.04348	4.03536	5.01055e-05	0.000266061	AF027133
A_72_P315303	2.04276	7.09153	1.34687e-07	1.45333e-06	TC607732
A_72_P725158	2.04233	9.4689	1.28754e-10	3.34083e-09	AMY2
A_72_P094876	2.04182	5.62899	0.00176872	0.00589587	NCMAP
A_72_P623533	2.04131	8.53535	2.14355e-11	7.14118e-10	REEP3
A_72_P193287	2.04092	5.58669	0.000184652	0.000830127	AK393598
A_72_P123546	2.04039	5.79235	2.86132e-07	2.82607e-06	TC575499
CUST_496_PI428639852	2.03987	9.64138	3.07247e-10	7.03275e-09	AK351151.1
A_72_P692542	2.03976	4.65403	1.82676e-06	1.44302e-05	ENSSSCT00000029587
A_72_P532991	2.03976	5.73588	0.00216702	0.00702858	RIN3
CUST_135_PI428639846	2.03961	9.38545	3.1079e-12	1.3328e-10	TDRD7
CUST_7062_PI428644611	2.03939	6.99124	2.64596e-06	1.99697e-05	MAP3K13
A_72_P553751	2.0393	8.84211	1.49595e-07	1.59612e-06	AKR1B1
A_72_P090701	2.0386	6.50698	6.72449e-08	7.92266e-07	AK233178
A_72_P251187	2.03843	12.333	7.39754e-06	4.91829e-05	VSTM4
CUST_2062_PI428644611	2.03822	10.8227	0.00305064	0.0094327	NKAIN1
A_72_P228967	2.0373	5.02903	2.85793e-05	0.000162289	A_72_P228967
A_72_P691959	2.03701	9.07054	4.78389e-11	1.41052e-09	MGST1
A_72_P240457	2.03683	6.92939	3.91648e-06	2.81434e-05	TC602225
A_72_P443431	2.03612	7.01945	3.74453e-07	3.57998e-06	KCNB2
A_72_P363223	2.03608	4.72845	1.75685e-05	0.000105927	TC585472
A_72_P236222	2.03458	8.79457	6.76362e-08	7.96408e-07	REEP3
A_72_P407148	2.03457	8.07629	2.03657e-08	2.80017e-07	DQ306704
gi|115394793|gb|DQ917646.1|	2.03328	5.99925	5.29228e-06	3.65968e-05	EFNA1
gi|47523297|ref|NM_213773.1|	2.03274	6.21941	1.08243e-06	9.17175e-06	CXCR4
A_72_P789244	2.03119	4.27046	8.24472e-07	7.23125e-06	AK232374
A_72_P273534	2.03101	6.51192	9.66003e-06	6.25518e-05	GAB1
A_72_P556550	2.02918	10.2646	8.56095e-09	1.31289e-07	PSAP
A_72_P007906	2.02892	6.57637	1.06906e-06	9.0739e-06	AK349022
A_72_P345868	2.02885	3.73303	0.000116302	0.0005543	EW634809
gi|112764814|gb|DB805110.1|DB80...	2.02788	4.871	0.00298659	0.00926001	ITGB5
A_72_P619395	2.02717	6.00721	3.7919e-07	3.61663e-06	DCT
A_72_P455165	2.02562	4.4613	3.27355e-10	7.42927e-09	ENSSSCT00000000715
A_72_P154996	2.02529	5.75515	1.74339e-06	1.38402e-05	TC526538
gi|84126748|gb|CV872788.1|CV872788	2.02463	5.17164	0.00067063	0.00255382	CIDEA
A_72_P182951	2.024	5.68149	0.000664912	0.00253563	WNT5A
CUST_566_PI428644611	2.02392	5.61192	2.72138e-07	2.70657e-06	SLC22A23
A_72_P041346	2.0229	4.84377	3.52706e-05	0.00019465	TC581281
A_72_P435199	2.01964	4.45056	0.0010042	0.00361647	CLK4
A_72_P044906	2.01912	4.80548	2.05729e-05	0.000121893	PRDM6
A_72_P349613	2.01786	7.72604	0.00144173	0.00494134	TC520530
A_72_P030036	2.01706	3.66496	1.98891e-10	4.83724e-09	TC539897
CUST_498_PI427286967	2.01648	7.54293	2.02265e-07	2.08524e-06	BX919092.2
A_72_P133341	2.01619	9.99984	1.04709e-08	1.565e-07	IGDCC3
A_72_P489189	2.01607	4.44662	3.86318e-05	0.000211248	PHYHIPL
CUST_747_PI428644611	2.0157	3.89613	1.16345e-05	7.36215e-05	ZNF792
CUST_1239_PI428644611	2.01529	10.3107	2.893e-13	1.76451e-11	CCBL1
CUST_1335_PI428644611	2.01511	9.38068	1.02089e-13	7.28108e-12	TDRD7
A_72_P431064	2.01449	7.11203	2.3326e-06	1.78827e-05	TC544574
A_72_P386208	2.01404	4.29494	7.46527e-06	4.95674e-05	AK233327
CUST_7038_PI428644611	2.01397	5.30878	0.000114143	0.000545181	DZIP3
A_72_P035861	2.01337	10.1695	3.48907e-11	1.0805e-09	MGST1
A_72_P239937	2.01197	9.82239	8.67635e-12	3.24471e-10	HOOK2
A_72_P500905	2.01062	8.66179	9.06847e-10	1.82514e-08	FLRT3
A_72_P318568	2.01014	4.90787	0.00079492	0.00295877	TC604103
A_72_P018426	2.01007	6.94051	9.57512e-07	8.23361e-06	ENSSSCG00000026205
A_72_P232507	2.00959	10.2015	5.06742e-13	2.84765e-11	MSMB
A_72_P240032	2.00919	5.94813	2.46913e-07	2.48674e-06	TC601842
A_72_P208412	2.00848	3.26905	1.50365e-11	5.25438e-10	A_72_P208412
CUST_2114_PI428644611	2.00761	6.92516	7.53124e-11	2.09113e-09	KCNB2
CUST_5648_PI428644611	2.00654	5.62735	5.80651e-06	3.97815e-05	PRR15
A_72_P307473	2.00527	7.2869	1.20277e-08	1.76667e-07	TC533791
A_72_P079527	2.00362	6.68502	1.55563e-08	2.21977e-07	PAPSS2
A_72_P147181	2.00333	4.58313	1.41847e-05	8.76428e-05	TC594633
CUST_7654_PI428644611	2.00111	10.628	3.24412e-13	1.94895e-11	STAT5B
A_72_P629311	2.00013	6.24211	0.00016562	0.000754227	IGDCC4
A_72_P498326	-2.00174	9.04231	1.16037e-09	2.27809e-08	AK391637
A_72_P412643	-2.0018	7.36862	0.00210815	0.00686493	CCL2
A_72_P276754	-2.00224	7.19488	1.4611e-10	3.7e-09	SLC2A6
A_72_P064926	-2.00363	9.08727	5.34523e-10	1.14675e-08	TC569821
CUST_761_PI428639852	-2.00374	5.02872	3.72027e-07	3.56136e-06	AK238524.1
A_72_P255767	-2.00385	10.0855	1.57814e-09	2.97984e-08	CAST
A_72_P473706	-2.00411	4.72397	2.89602e-06	2.1618e-05	GEM
gi|119392311|gb|EF107669.1|	-2.00442	7.43874	8.70555e-05	0.000431033	CCL2
A_72_P503867	-2.00488	5.47984	2.06692e-05	0.000122409	STX11
CUST_7582_PI428644611	-2.00531	6.61937	0.00033823	0.00140716	ADAM23
A_72_P449810	-2.00601	6.71164	1.62986e-05	9.91521e-05	LOC100154532
CUST_6342_PI428644611	-2.00625	4.81456	6.70546e-05	0.000343788	PLD1
A_72_P165511	-2.00748	11.1139	7.52688e-09	1.16909e-07	TSPO
A_72_P213357	-2.00825	8.21826	1.15433e-08	1.70617e-07	GNRFR
A_72_P488696	-2.00928	8.68924	1.08158e-06	9.16654e-06	GNAZ
A_72_P261202	-2.00975	7.68635	9.34778e-08	1.05923e-06	TC536562
A_72_P630257	-2.01063	4.02995	8.23943e-05	0.0004116	SEMA6D
A_72_P295939	-2.01127	4.42157	2.47727e-05	0.000143255	TC584868
A_72_P406658	-2.01246	8.03665	0.00124806	0.00436581	TNNC1
A_72_P035491	-2.0126	8.07443	7.18737e-07	6.39906e-06	LOC100037956
A_72_P752403	-2.01312	11.7301	2.84651e-13	1.74413e-11	B2M
A_72_P478395	-2.0134	5.56765	0.000221159	0.000970583	LOC100152678
A_72_P652275	-2.01385	5.7858	8.24394e-05	0.0004116	LOC100127164
A_72_P594099	-2.01391	10.9912	5.10436e-11	1.49182e-09	EW480474
A_72_P367558	-2.0148	6.66278	1.80843e-08	2.52644e-07	TC582271
A_72_P486880	-2.01486	7.99675	1.35657e-05	8.42822e-05	ADPRH
CUST_4882_PI428644611	-2.01705	8.96265	4.00844e-08	5.05298e-07	SGTB
CUST_1017_PI428644611	-2.01797	5.3124	1.1522e-08	1.70427e-07	FBXO31
CUST_5_PI428639843	-2.0181	5.54551	0.000254377	0.00109605	AIRE
A_72_P517168	-2.01864	5.00553	1.14152e-06	9.60332e-06	ALB
A_72_P107841	-2.01915	12.73	7.84688e-13	4.13652e-11	TUBB6
CUST_81_PI428639846	-2.01931	6.32481	2.37119e-08	3.19762e-07	LPPR4
A_72_P360908	-2.01932	8.97035	3.05042e-08	3.99249e-07	PTEN
A_72_P372713	-2.01967	7.92132	2.48147e-05	0.000143456	CHAC1
[truncated: 1,766 more rows]

## Sheet: Summary
UPREGULATED GENES EB13 vs NI13	UP EB20 vs NI20	DOWN REGULATED GENES EB13 vs NI13	DO EB20 vs NI20		Common UP EB vs NI	Common DO EB vs NI
FETUIN	FETUIN	NTS	NTS		FETUIN	NTS
FETUB	FETUB	ZBTB32	TC520876		ORM1	XIRP2
AFP	TF	XIRP2	MMP1		FETUB	TC520876
APOB	APOB	TC520876	ZBTB32		AFP	ZBTB32
ORM1	AFP	SERPINB7	TMEM171		S100G	SAMSN1
TF	S100G	ALOX12	SERPINB7		APOB	HOXB6
S100G	ORM1	SAMSN1	ALOX12		TF	AJ651005
APOC3	HABP2	SH3GL3	SAMSN1		PLET	ALOX12
TTR	APOC3	APBB1IP	CCL5		TTR	CCL5
SERPINA1	TC521946	COL19A1	XIRP2		APOC3	TRH-DE
AGT	STAR	LIPM	DY437940		SERPINA1	AJ648224
HABP2	PLET	A_72_P095046	LIPM		FGA	TC582860
PLET	IHH	HS3ST2	ACTG2		HABP2	A_72_P095046
FBGB	A_72_P796074	SST	TRIM38		PLA2G12B	SERPINB7
PLA2G12B	AGT	AJ651005			IHH	FBLN5
FGA	SERPINA1	TMEM171	SH3GL3		AGT	TC570911
SLC7A9	AK398275.1	RLN	IBSP		PAG6	TNFAIP6
TC521946	AK398133.1	A_72_P245062	APBB1IP		A_72_P796074	LIPM
IHH	CPN1	AJ648224	C4BPA		TC521946	TMEM26
PAG6	TTR	LCP1	COL19A1		FGL2	TC585031
SERPINF2	FBGB	LOC100152729	MMP3		FBGB	TBX18
TFF1	SERPINF2	TC602959	S100A2		CPN1	TC577985
A_72_P796074	DQ666420	S100A2	RLN		LOC100627396	COL19A1
CPN1	AK398301.1	TRH-DE	TC525987		SERPINF2	TC587577
GULO	PRAP1	C4BPA	PALMD		TFF1	TC591920
FGG	FGA	LY96	XR_135491.1		FGG	FGF7
LOC100627396	GULO	OMG	TC589927		GSTA1	ACTG2
FGL2	ASCL2	TRIM38	HOXD10		SLC7A9	SH3GL3
AGMAT	FOXA2	TC548906	SST		PLG	INHBA
GSTA1	GSTA1	COL8A1	A_72_P245062		TC556981	SST
FOXA2	LYZ	IBSP	LY96		FOXA2	TMEM171
TC556981	PLA2G12B	AJ647630	LOC100152729		APOM	LOC100736658
PLG	TC545063	TMEM26	COL8A1		F2	TC567732
LOC100510917	PAG6	INHBA	RIPK3		LOC100510917	ACTA1
ANKS4B	L21161	RIPK3	ACTA1		SERPINC1	TC586663
GJB1	LOC100627396	VSNL1	CASP4		HNF1B	TC597844
TC622679	AK398238.1	CSGALNACT1	TC570911		ANKS4B	COL8A1
EPAS1	ANKS4B	MYPN	TC538904		LECT2	TAGLN
RSPO3	FGG	BM445313	TC604735		GULO	TC586786
SLC3A1	C-ERBA-B1	LOC100736658	FBLN5		TC622679	ACTA2
LECT2	SLC7A9	HOXB6	WT1		AGMAT	APBB1IP
ZFP42	LOC100510917	MALL	TC567240		TC593696	AJ647777
HNF1B	NTRK2	TC570911	COL15A1		IGF2	AJ649329
DENN2D	CYP17A1	CCL5	TC591037		LOC100739773	TC565331
BMP7	CYP11A1	WT1	IL13RA2		DENN2D	A_72_P113606
TC529163	TC593696	PRNP	AJ648224		BMP7	A_72_P268026
PBD-2	BLNK	XR_135491.1	LOC100736658		RGN	COL1A1
SERPIND1	GJB1	AK396405	MALL		RSPO3	TC561663
PDGFRA	TC527538	HOXD10	AK235610.1		MAT1A	AJ651179
CDH16	ENTPD8	SCN2A	TC545529		ENPEP	AJ651195
APOA1	TC556981	ACTA1	AK237324.1		PPP1R16B	TC573135
ENPEP	DENN2D	AK235610.1	MYPN		TRPM6	AJ647630
TC573879	SOX17	AJ954257	UNC80		CDH16	EBF3
HRG	EPAS1	A_72_P358883	AREG		GJB1	TC566386
AK395711	LCN2	PALMD	LRRK2		LYZ	TC589927
STAR	TC554186	TNFAIP6	TAGLN		HRG	TC595181
LOC100739773	TC603472	AJ647980	TAL1		TC573879	AJ650091
EV984618	SLC6A19	HMGA2	INHBA		APOA1	LCP1
PDZK1	APOA1	TC577985	A_72_P358883		PDZK1	TC520715
APOM	AK398271.1	COL15A1	CNN1		STAR	AJ647980
TRPM6	VAT1L	TC573135	NPR3		CK454137	CCL2
PRAP1	PLG	TC585031	CSGALNACT1		NTRK2	A_72_P245062
SLC6A19	TC573879	ARHGDIB	AJ651005		ZFP42	AJ647399
COL4A1	PDZK1	CDKN2C	NTN4		TGFB3	CN158117
F2	RGN	TC561663	CORO1A		PRAP1	TC574190
RGN	IL1B	SSTR1	HS3ST2		EV984618	AJ649922
DIO1	AK395711	EVI2B	HRH1		SOX17	AJ649967
SOX17	ALDH1A1	TC591920	BM445313		SLC3A1	AJ649226
ALDH1A1	PPAG3	KCNN3	TC548906		SERPINA3-3	COL5A2
FTCD	DIO1	AJ649770	LUZP2		AK395711	AJ649273
LYZ	LOC100524130	PTPRE	AK396405		PBD-2	AJ649585
PXDN	LOC100623140	SULT1E1	ACSL5		RBP4	AJ649770
HPX	HBE1	EFHB	SAMD9		CYP2C33	TC602267
MAT1A	AGMAT	COMMD3	CYP4V2		TC573355	TC570063
SERPINA3-3	CDH16	CCL2	BF192770		ENTPD8	SPP1
TC538222	CN156385	ERBB4	TRH-DE		EGFLAM	TC612908
PPP1R16B	AK398251.1	AQP1	A_72_P095046		AK398275.1	WT1
CN156385	TFF1	AJ651195	A_72_P075131		TC538222	CK461864
ENTPD8	MMRN1	TC567240	BF190871		TC624767	AJ649402
HAL	TC524321	ACTG2	RGS7		TC555221	KCNN3
AK398275.1	BMP7	TC587577	MCAM		DIO1	AJ651084
CYP2C33	PDGFRA	TC606930	TBX18		A_72_P060536	TC561188
TM4SF5	HSD17B1	TC582860	TC523888		SLC44A4	PTPRB
AK398133.1	AK347100	FGF7	MSTN		TC529163	HMGA2
LGALS4	TC586066	AJ649329	NEFM		AK398133.1	ARHGDIB
LOC100620614	TM4SF5	AJ647399	LOC100620451		OTTSUST00000000473	TC531472
AK398301.1	THRB	NMI	ACTA2		EPAS1	TC576048
GJA5	TC555221	AJ651179	AK239010		HAL	LECT1
SLC34A2	TC573355	TC567732	CALHM2		THRB	AF543683
GSTA2	ENPEP	CASP4	PTPRE		OTTSUST00000000475	TC592052
TC560633	HSD11B2	CORO1A	DKK2		LMO1	RIPK3
A_72_P060536	MAFB	LRRK2	DN107136		GSTA2	AJ649022
TC597334	APOM	TC561188	AJ651179		AK398301.1	CP
TC624767	EV984618	TC520715	AK236442.1		SLC6A19	AJ650906
TC609772	PTH1R	TC523888	HOXD13		L21161	AK396405
TC573355	CADM1	TC571558	NFIB		MAFB	ltgb1bp1
SERPINC1	COL4A1	TC577084	AJ650906		C-ERBA-B1	AJ650103
SLC13A5	SLC44A4	TC576048	EBF3		TM4SF5	TC567240
CK454137	DLL1	TC531866	TC585031		ITIH4	TC580437
A_72_P174736	LMO1	AJ647777	AJ647630		FTCD	AJ648380
AK398238.1	TC523118	PKLR	ERBB4		SCNN1G	COL15A1
HKDC1	TC547789	LECT1	LCP1		SLC37A2	AJ650719
CK454992	TFAP2B	TC531472	SLC10A4		RRAD	TC531866
TGFB3	LECT2	NPM2	TC576048		TC603472	A_72_P193827
TC573060	AK238531.1	LOC100158105	A_72_P496301		SVCT1	TC610846
TC581152	TC622679	TC574190	TC587577		TSPAN7	TC592380
TC543969	CTBS	ANK1	TC520715		SLC39A8	SULT1E1
SLC2A2	AK396516	CX063989	DES		RANBP3L	S100A2
GTF3C4	PBD-2	LOC100158146	TC585873		SERPIND1	VSNL1
SLC44A4	SLC3A1	A_72_P268026	FGF7		PDGFRA	TC566685
RANBP3L	CK454137	CPVL	TNP4		LTB4R2	TC578405
DLL1	HNF1B	TC580437	AJ650814		SLC39A5	NFIX
SLC39A5	GSTA2	CN163990	TC574190		COL4A1	HOXD13
TC593696	RANBP3L	TC592380	AKNAD1		AFAP1L2	AJ651042
FAM20A	TC534139	AJ649402	ANK1		CLDN1	CSGALNACT1
ITIH4	SCNN1G	TC597844	CHSY3		ALDH1A1	CNN1
PLCD4	TC560633	AJ647123	INSC		AK398238.1	MYPN
SLCA2	SLC39A5	TC559542	A_72_P215327		FAM20A	TC571027
TC546983	TSPAN7	NFIB	BX670596		ASCL2	PALMD
IL7	DPPA5	AF543683	LGALS9		AK351270.1	C4BPA
OTTSUST00000000473	SLC13A5	TC604735	CJ030521		TC543969	TC610221
LTB4R2	TC597334	CNPY2	TC597844		KCNV1	SLC10A4
ABCC2	LOC100739773	TC612908	BPIFB1		KNG1	CNPY2
TC615444	TC529163	AJ649922	REC8		PLCD4	HOXA2
ITGB3	TC623089	AJ649273	AK233687.1		AP1M2	CDKN2C
RBP4	FTCD	RARB	LECT1		APOA4	EFHB
ALDOB	TC601859	DBX1	CLDN5		GJA5	TC571558
TC544908	MGP	TC581782	SQRDL		TC597334	AJ650026
TC552790	ATP2C2	AJ650103	TC573135		OTC	AJ647123
OTTSUST00000000475	IGSF10	TC538904	PKLR		HPX	ANK1
CA2	CA2	FBLN5	NR0B1		TC609772	COMMD3
HGD	SERPINA3-3	TAGLN	TC577985		TC551018	BM445313
TSPAN7	OTTSUST00000000475	AJ650906	HMGA2		TC581152	TC628359
SCNN1G	KHDC3L	D17572.1	LOC100620352		CK454992	LOC100152729
SLC37A2	TC528398	AK236442.1	AJ649967		TC560633	MALL
KNG1	TC612900	CN158117	AK389494		CN156385	A_72_P137376
APOA4	OTTSUST00000000473	AJ651084	SSTR1		TEC	TC548906
TC528398	AJ660252	ERCC6	WNT8A		RASSF2	AJ648837
AK237922	IGF2	LGALS9	A_72_P486409		DN111745	LY96
LOC100525797	HRG	DN107136	TC561663		TC552790	AQP1
EGFLAM	TC553000	TC545529	AJ647980		GNAS	SIPA1L2
TC553000	AK237922	AJ650814	PFKP		ICA	CPT1A
ZNF215	RSPO3	INSC	AJ651195		SLC13A5	TC624760
OTC	TC536826	TBX18	SNX20		PLBD1	TC570730
NR_033910.1	GNAS	AJ649585	DB796020		CYP11A1	GABRA1
FXYD4	SLC15A2	AREG	PTPRB		GLIPR1	COL5A1
DCN	PLBD1	AJ944478	TC531472		CX060963	TC575581
TC532797	LOC100620614	AJ649226	TC590625		AK398271.1	AJ647812
TC517983	TRPM6	IL6	TC629022		PTH1R	HOXD3
DPP4	KCNK10	EV933100	AK351190.1		LOC100620614	TRIM38
IGF2	TSPAN1	TC528221	AJ647812		LGALS4	NDST3
VANGL1	SHISA2	AJ650994	XR_135318.1		TC615444	AK236442.1
AK398234.1	AK238564.1	AJ650026	TMEM26		MGP	AJ647600
FABP1	SLC37A2	PTPRB	TC606930		FXYD3	AJ649481
DY411161	TC566863	A_72_P137376	CDH6		TC545063	DN107136
S100A14	TC538563	BX670596	AJ649770		TACSTD2	AJ649033
BACE2	TC558577	BF190871	AK230745.1		LCN2	A_72_P358883
THRB	TGFB3	INSL6	TC539724		TC624421	TC590922
TEC	IFNG	TC586786	DBX1		NOG	TC584279
COL4A2	TC589883	ltgb1bp1	ERCC6		IL7	NFIB
BLNK	CN155749	EW032664	CN163990		NR_033910.1	TC521345
A1CF	PPP1R16B	AJ648380	AJ650994		STEAP3	TC580531
TC537964	SIDT1	AKNAD1	SH2D6		SLC16A9	AJ650894
ICA	HESX1	AJ650599	EW390543		GSN	TC570176
SLC16A9	F2	AJ649022	SLA-3		VAT1L	B2M
TACSTD2	SERPINC1	CJ030521	COMMD3		HESX1	MBNL1
VAT1L	LOC100738039	MCAM	FAM43B		TC586066	PHACTR1
GNAS	PPP1R14D	TC591037	TC602267		TC553000	HOXD10
TC535709	LMO3	ZBBX	TC578405		HGD	NRN1
TC603472	TC555060	A_72_P359178	IFIT1		HKDC1	TC577084
AK398212.1	GLIPR1	CHSY3	PFKFB4		PXDN	LOC100158146
TC538430	HPX	DES	TC571558		ZNF8014A	PSMB8
DN111745	NAALADL2	AJ649033	XR_135191.1		TC587436	LOC100620451
C-ERBA-B1	RBP4	GABRA2	TC592380		AK398234.1	NPR3
SLC38A3	TC609772	TC575581	AJ649329		TC554186	BX670596
HESX1	HAL	TC586663	AJ649481		AK398251.1	C1QTNF3
PLBD1	AQP9	CNN1	HTRA3		FXYD4	TC603108
GLIPR1	TC581152	HOXD13	AQP4		DPPA5	CX063989
IFNG	SERPIND1	TC563697	PSMB9		DY419528	LMTK2
TC547789	AP1M2	AJ649967	CX063989		DQ666420	CASP4
TC551018	PRDM1	LOC100620451	LOC100158105		TC578302	COL12A1
AQP3	SH3YL1	AJ651269	PARP12		SLC34A2	TC591037
TC538935	RHOV	TC565331	HOPX		GRHL2	AJ648239
LOC100524130	TC590192	AJ650091	ACVR1C		ARHGEF16	TAL1
CA4	FGL2	AJ649481	ENSSSCT00000004598		PAQR8	FAM43B
LOC100154384	FADS6	ZPBP	CDKN2C		TC592408	AJ651269
FCER1G	GRHL2	AK237324.1	XR_131383.1		TC573060	SCN2A
TBX3	SLCO4C1	RSPO2	ENSSSCT00000031724		IL1B	TC581782
ST6GALNAC2	TC615444	OCIAD2	INSL6		MMRN1	AJ647552
MGP	TC548008	TC595181	AK351265.1		SLC7A7	GREM1
PDZD3	TC605635	AJ651042	TC610221		TC546983	IL6
TC529144	MTUS2	NDST3	AK237693		ALDOB	HRH1
RRAD	AMICA1	OTTSUST00000000623	VCAM1		APOE	TC571026
FN1	LOC100516442	TC590922	AJ647792		HES7	TEX15
GDF10	KIF2C	A_72_P075201	TC531160		TC556282	AK394539
PTH1R	TC573060	TC601057	TC566685		AK230987	AJ649482
AFAP1L2	TC629577	M86722.1	AK238519.1		TC547789	CYP4V2
AP1M2	TC519142	AJ651264	TC577084		GTF3C4	TC566254
SLC39A8	DY424412	HOXA2	CXCL10		AJ560658	AJ649384
TC551834	PROM2	AJ650894	ltgb1bp1		LOC100525797	AJ647939
STEAP3	ENSSSCT00000023835	NFIX	A_72_P359178		DLL1	CSPG4
XR_131117.2	PAGE2B	BF192770	TC591920		FBLN1	DCN
PROC	SLC7A4	CSRNP3	TMEFF2		AK233327	CN163990
GGT1	TC566231	TC604057	AF543683		LOC100154384	LOC100155494
TC592408	CF360955	HOPX	TPD52L1		TC528398	AK235610.1
TC555221	CN156818	A_72_P075131	C1QTNF3		ENSSSCT00000023835	EV933100
FBLN1	PXDN	TC578405	AJ649402		TC535709	CPVL
TC525078	TC597224	LOC100153765	SLC41A2		SLC15A2	AJ647769
A_72_P113941	SLC16A9	TC629022	HOXA6		TC531543	AJ650599
TC610849	LTB4R2	LTB	HOXB7		LOC100524130	XR_135491.1
LOC100738039	TC604721	TC580531	ARHGDIB		AK351372.1	AJ651264
ZNF8014A	VANGL1	TC624760	TC566254		PPP1R14A	TC602413
FXYD3	FXYD3	TC591665	TC559542		AK398212.1	BF192770
AK230987	ARHGEF16	A_72_P193827	TC628359		S100A14	TC596024
AK343323	INSR	AJ648230	KCNN3		TC536487	AJ648193
A_72_P421449	AK397100	TC537051	TC606588		TC586815	DBX1
CNKSR1	TEC	A_72_P113606	AJ647123		DY411161	TC575572
AK351372.1	SLIT1	AJ649485	NANOG		TC544908	MYH7
SYT1	TC527183	EW390543	AJ651269		AJ660252	AJ650814
PPP1R14A	LOC100157816	MSTN	AJ647399		IGF1	TC592826
AK236279.1	NR_033910.1	TC554352	TC580437		BLNK	DB796020
CYP2C42	DY411161	TC628359	AJ651042		TC555084	TC547441
SIDT1	RDH16	LOC100523909	TC582860		TC531443	TC602959
CA3	MSLN	AXL	AK396396		TC555060	RGS16
BX914879	EPHB2	XR_135191.1	PLN		AK237922	AJ647792
DPPA5	TC550227	TC526874	SLA-1		CA2	IL16
BX666087	LGALS4	TC585873	TC603259		ITGB3	TPM1
DN133016	OSBP2	PSMB8	TC581782		SIDT1	TC559542
SVCT1	ADAMTS5	AJ649384	MSC		GDF10	INSC
CIDEC	TC596086	TC566254	AK398218.1		GPX3	MMP9
TC527538	AK392079	AJ648837	CK450067		PPAG3	LGALS9
TC597224	PMP22	SNX20	LOC100516554		ST6GALNAC2	AJ944478
AJ660252	LOC100626245	PSMB9	SEMA6D		TC529144	C9orf24
MXRA5	slc22a23	AJ647600	AF035816.1		TC542974	NMI
AJ560658	DY419528	LOC100511112	AJ651264		DY423588	A_72_P076496
PAQR8	PPP1R14A	A_72_P496301	AJ647939		SRPX	AK237789
TRPV6	DY435715	PLN	OMG		TC534139	TC570432
SERPINA5	TC552790	TAL1	TC531386		TC538935	RARB
EGFR	FBLN1	AJ649482	A_72_P075201		KHDC3L	IL-6
RGS5	TC585445	TC521345	AJ649273		PDZD3	NPM2
NOG	TC537695	TC566685	LOC100158146		APOA2	TC606930
TC589286	TC538222	AJ647792	COL1A1		PRDM1	AJ651237
AK398271.1	A_72_P060536	APOBEC3F	TC526014		RALGPS2	UBP1
TC581281	TC592408	CP	AJ649033		SLC35D1	TC604057
HSD17B1	LOC100525875	CAMK2B	AJ650091		CYP2C42	TC520661
EPHB2	TC533993	LOC100620352	PRKG2		LOC100525875	SCUBE2
PRDM1	A_72_P013046	TC625930	HOXD3		slc22a23	AREG
LMO1	GJA5	HSPB8	TC526874		SERPINA3-2	TC577752
KIRREL3	HGD	ENSSSCT00000031089	CK461864		TC521806	OCIAD2
TC534658	SLC39A8	AJ647812	IRX6		FMO1	HS3ST2
ENSSSCT00000030375	LOC100525797	SLC47A2	AJ651084		PDK4	AJ646939
CYBRD1	ST6GALNAC2	MYL7	TC591665		CNKSR1	ERBB4
NTRK2	NAANADL2	TC567350	AXL		TC537695	PTPLAD2
RPS6KA2	IGSF3	TC581318	DYX1C1		TC592169	A_72_P215327
DY419528	LGI1	MAB21L2	AJ650894		FCER1G	HOXD4
STELLA	ITIH4	DB796020	PTPLAD2		TC619647	MEF2C
LOC100623140	TC538076	WISP1	SERPINI2		CYP17A1	TC538904
slc22a23	RASSF2	FAM43B	AJ649022		A_72_P174736	AXL
TC619647	COL4A2	AJ650719	AJ650719		ENSSSCT00000030375	LRRK2
TC627106	BMP3	NTN4	OTTSUST00000001100		A1CF	HOXB4
FAM83F	LOC100523351	AK344774	TM6SF1		SLC2A2	AB006458.1
IGF1	TC606683	ZPBP2	B2M		TC538563	PSMB9
TC560604	A_72_P337358	C9orf24	AK392875		TC610023	TC625930
RASSF2	SOX11	IL-6	AJ648230		TC523348	LOC100153765
ATP2C2	BP163348	AK394539	NDST3		TC517983	A_72_P285234
AK398251.1	FCER1G	NPR3	SCN2A		TC551903	BPIFB1
AK396255	INS	TC554100	TC590922		TC610849	TC585873
IL1B	MZB1	A_72_P215327	CYP2D25		TC531379	MYL7
TC627807	E3	CA12	GTL8D2		COL4A2	SNX20
MYBPC3	LOC100154384	RGS4	TC545087		TC527538	LOC100511112
HNF4A	GSN	CK461864	IFIT3		TC604602	DB787367
CTBS	TC543969	TC610221	AMCF-II		AQP3	A_72_P359178
ARHGEF16	KIRREL3	SH2D6	AQP1		TC606506	TC628357
SLC39A4	ICA	TC575253	HOXB6		TC531424	MEGF11
TC578302	KCNV1	STIM1	TC602959		SLCO4C1	TC554100
TC523025	TC528444	LGR5	GFPT2		PROC	TC596210
GPX3	LOC100514639	CCDC109B	TC575572		TC526393	SAMD9
OSBPL3	TC586815	AJ647939	SCUBE2		TC526963	RLN
CYP11A1	GATA3	TC571027	AJ647777		FAM107B	VCAM1
VIL	AFAP1L2	AJ651307	TC567732		SERPINF1	PLN
NID1	A_72_P166166	DY437940	GSTM3		TC523595	TPD52L1
ENSSSCT00000023835	TC518892	B3GALTL	GABRA2		TC608650	RAPGEF5
PON1	CK454992	TC602267	TMEM169		AK232756	HOXB7
TC531443	FAM107B	UBP1	ZBBX		TC589286	HOXD9
TC624421	MLC1	PDCD1	DCDC2		A_72_P013046	INSL6
SERPINA3-2	CNKSR1	UNC80	AJ650599		TC623089	TC545529
TC538563	AK390618	CYR61	IL16		CA4	PTPRR
TC604602	ABCC2	ACTA2	CCDC109B		TC594389	AJ650994
TC581473	LOC100522224	HRH1	TC565331		PAPLN	MCAM
TC606506	A_72_P300999	MEF2C	A_72_P268026		FADS6	TC601057
NOGGIN	A_72_P421449	TC547441	TC612908		IGSF3	LIF
SLC7A7	LOC100517650	FHL2	AK238465.1		KIT	AJ648230
AK349235	GM2A	IL16	AJ958750		TC569600	LOXL4
TC586815	SPINT2	SRPK3	PTPRR		SLC38A3	NANOG
GPX6	TNNT3	COL12A1	CO992646		ABCC2	CAV1
A_72_P355668	CYP2C33	MBNL1	AJ649482		BMP3	PRNP
CX060963	KIT	LUZP2	TNFAIP6		GPX6	AGTR1
A_72_P276809	ITGB3	TC602413	AJ648193		TC548008	SLC47A2
TC579818	CJ023709	TC570176	TC554352		KIRREL3	SRPK3
APOA2	TP53I11	CALHM2	AEBP1		TSPAN1	TN-X
TC609036	BCAS1	TC570063	A_72_P113606		PMP22	FOSL1
TC552462	EMP2	TC615144	TC586786		SPINT2	SLC6A15
TC521806	GALNT3	AK237789	CV868866		TC591718	CK450067
MEP1B	TC619647	TC596024	AJ649585		TC627807	PHF19
GDJ3	TC564556	TC543700	SFRP4		AK394717	TC531227
KHDC3L	MEP1B	TC589927	COL5A2		SLIT1	MBD2
AK396938	AK398212.1	MEGF11	AJ649384		EW670796	ALB
MMRN1	SUSD2	HOXD3	A_72_P137376		TC523025	CF367219
PPAG3	RAB25	C1QTNF7	LEFTY2		MYBPC3	PMAIP1
FAM107B	WNT4	BX667161	AK351154.1		MLC1	TC576811
HEYL	TC566077	TC594344	DAPL1		GANC	GFPT2
AGXT2	TC578481	TC577752	PSMB8		TC597224	P2RY14
AK232444	SERPINF1	SLC10A4	AK391872		SMPX	SLA-3
AK395402	INSC	AJ647893	TC604057		EGFR	TC584091
MME	LRRTM3	MGAT4C	HOXD9		LOC100738039	C1QTNF7
SHISA2	TC532019	SCUBE2	LOC100511112		TC523118	SH2D6
AK232756	BX914879	AJ648193	CNPY2		TC554222	TC605108
AK233327	SVCT1	CLDN5	MYH7		A_72_P421449	TRIM44
TC592169	PLCD4	SPP1	TC571026		TC540850	TC576349
ANPEP	IGSF1	AJ647885	TC540698		MSX2	CAMK2B
OTTSUST00000000868	TC607075	AK238519.1	TC570905		IRF6	MAP4K1
A_72_P192717	TAS1R3	FOSL1	IFI35		TC537964	AK235047
PTGS2	CXCL12	Tex15	PLXNC1		BP163348	AK351154.1
TRIM40	ITPKA	AJ648239	TC574636		DN101587	BX918054
AK400968.1	TC520226	AK351265.1	TC575253		AK396516	A_72_P421929
A_72_P532138	TC575032	NRN1	HOXD4		TMEM45B	MGAT4C
FRMD1	TC556282	TC571026	TC576811		VANGL1	TC531160
TC606100	AQN-3	TC586301	TC547441		MPZL2	HOXA3
AK396516	A_72_P174736	DCN	TC615644		AK347100	TC554352
MPZL2	PDZD3	B2M	AJ647769		CN155749	SCRN1
ZNF583	CV871507	PFKP	AJ650103		MRAP2	AY368623
IGSF3	LOC100736876	OTTSUST00000000622	TC586301		AK351255.1	ENSSSCT00000031089
NADK2	TC551018	TC574636	LOC100157667		HSD17B1	SEMA6D
FMO1	ZFP42	TC559733	NRGN		BX926308	THBS1
TC601859	TC584129	TC599001	SRPK3		LOC100514657	AK237324.1
TC621752	TC581139	TC521816	PDX1		SUSD2	MAN1A1
TC549025	A_72_P409193	MEGFF11	TC550867		KCNJ8	HOXB8
TC587436	TC624767	AK348896	AJ649922		TC589883	ACTN2
ABTB2	TC594389	TRAF1	CEP55		ANKH	TC581318
ENSSSCT00000031830	LOC100622074	ITGA4	AK235047		TC518892	LOC100738577
SPINT2	FRMD1	HOXB7	AJ646939		GATA3	LRRC10B
CD302	TBC1D16	TC590625	CA12		TC599980	LPL
CADM1	SPMI	TC584091	TC554734		LOC100623140	ZBBX
SOAT2	DN101587	NANOG	EW032664		CYBRD1	DES
EW147311	BG610241	SYCP2	ENSSSCT00000031089		GHR	MEGFF11
GRHL2	STEAP3	TC562446	WISP1		TC529278	TC552629
TC563616	PTPRO	TC564757	SLC6A15		DN133016	XM_003133897
LYPD3	TC586997	CD48	TC594344		TC606100	MAB21L2
STK17B	EW670796	TC576811	HOXA11		RAB25	BGISUSX0000079506
DY424412	TC560803	TNNC1	AGPAT3		TC627106	ATP10A
SLCO4C1	CX060963	TC552629	NFIX		LOC100624428	HOPX
ADAM28	TC578302	TC550867	TC591879		TC601859	ERCC6
SYTL3	EGFR	ENSSSCT00000009417	LOC100622959		ABTB2	EPHA7
PROM1	TC540850	TC615644	TC564757		TC540171	TC570530
TC531379	AK396255	TC575572	AK234446		MEP1B	TC559733
CLIC6	TC529278	TC597152	ARNTL2		SH3YL1	SERPINE1
LOC100525875	TC526393	AJ651237	AJ648380		TFAP2B	TC575839
C18H7orf58	IGF1	LONRF3	TC575581		TC549025	HOXA6
NAALAD2	TC606100	PIK3R5	AJ650026		TC614017	AJ647885
BMP3	TC600639	CASP12	A_72_P053641		TC563616	AJ649191
APOE	PROM1	AGTR1	TRAF1		GGT1	TC577487
DN101587	TC531424	TC592052	TC566871		TC609036	TC585151
TC531543	DLK1	PTPLAD2	LMTK2		AK236087	MYL6
PMP22	TC612492	SQRDL	A_72_P193827		GALNT3	GRIA3
CYP17A1	MAT1A	COL5A2	EPDR1		TC577805	AJ651099
RPS6KA5	CATSPER3	RAPGEF5	APOBEC3F		AK396255	BCHE
HES7	TC571059	RPLP1	CYR61		TC526891	BGN
ATP6V0A4	TC621510	AK235577	TC586663		AK238564.1	LMP2
CREB3L3	LOC100514657	TC592826	IGFBP4		IGSF10	TC586301
FXYD2	TAC3	CRIBA4	AJ648837		TC584129	OMG
TC596086	TC612485	LIF	AK230663.1		LYPD3	TC590625
FLRT3	AK343323	C1QB	XR_135076		NID1	TC550867
AK351255.1	TC602715	KLHL14	c17orf104		C1QTNF4	AKNAD1
LOC396877	TC531543	IRX6	TC597152		PON1	REC8
TC537695	ZNF583	TC553132	TC562446		PRKCH	CALHM2
SLCO2A1	TC538269	MAP4K1	OTTSUST00000000623		OSMR	KLF4
STARD10	TC537964	LOXL4	AJ649226		TC547401	CCDC109B
LOC100624428	A_72_P011746	FBXO43	TC570176		NOGGIN	SLC41A2
SLPI	TC523595	TC610846	CYP2D6		PAGE2B	XR_131383.1
TC526891	IRF6	HOXD9	CSRNP3		TC579818	TC570360
MFGE8	TC554609	CYP4V2	AJ648239		TC596086	TMEFF2
HAS3	HKDC1	GABRG1	CRIBA4		FAM46C	SSTR1
C4orf22	TC546983	HOXB4	CN158117		TRPV6	TC615644
C1QA	TC534658	TC548810	LGR5		SLC7A2	CYR61
GSN	CLDN1	ENSSSCT00000031724	A_72_P032571		INSC	AK344774
CN155749	CYBRD1	TC528624	BX667161		TC560604	RGS7
ANKH	RELN	TC597937	TC561188		TC534658	UNC80
AK238564.1	EPCAM	AK392875	TC584279		TC564556	CORO1A
DAB2	TC530214	ULBP1	CP		LMO3	BX923905
PDK4	TC531778	HHIP	OTTSUST00000000653		GRIN2B	AK392129
TC521395	DB803423	DNAJA4	TC570063		CRMP1	CAV2
SLC28A2	GRIN2B	LOC100738577	KLHL14		TC605400	ACSL4
SLIT1	MSX2	PDX1	SDS		IQGAP2	TC604735
IQGAP2	SLC38A3	GABRA1	OAS1		DY424412	ENSSSCT00000005135
CD5L	AK351372.1	A_72_P291124	HFE		GDJ3	TC606588
FAM26F	TC604059	TC576349	TC602413		ENSSSCT00000031830	LTB
C1R	PSP-I	A_72_P251687	LOC10052600		TC539897	PFKFB4
CPS1	C4orf22	ANO5	CCBE1		TC566077	STEAP1
TC524321	TC604159	ADAMTSL3	TC599001		DN132790	CRLF1
INSR	RRAD	TC605542	EPHA7		XR_130926.1	SOX18
XR_130926.1	FXYD4	CRISPLD1	TC519081		SHISA2	TC563703
TC600965	HES7	P2RY14	MEF2C		ZNF583	BF190871
DY423588	TC560604	AJ648452	TC563697		HNF4A	TC537051
AMICA1	ENPP5	AK351154.1	TGFB1l1		AK235075	DN116742
ADAP2	DN133016	HOXA7	SIPA1L2		TC556093	TC576940
EVA1A	DQ139314.1	TPD52L1	TC571027		EW147311	WNT8A
HECTD2	AB162129.1	TDRKH	CSPG4		TC534942	AJ651239
TC538269	TC569600	LOC100622959	TC624760		AK343323	TC578546
EW286828	TC549025	ITGA11	PHF19		TC531778	B3GALTL
ES447649	EGFLAM	BPIFB1	C9orf24		ACSS2	AJ651280
GM2A	TC619508	AJ647769	ABCA3		BX671826	TC564343
RELN	AK349235	AQP4	AJ647893		OVOL1	RGS4
AQN-3	HM059032	TMEM40	UBP1		NADK2	PEAR1
TC540850	IVL	TC568568	CCL2		TC581008	GMPR
TC528444	GRB7	LMTK2	CK449988		FLRT3	A_72_P001526
XR_131117	UPTI	HOXA6	TC577752		ZNF215	TRIM8
TC555060	RALGPS2	TOR2A	TC553132		TC571059	M86722.1
SERPINF1	APOA4	NR0B1	ME3		BX666087	CJ030521
CV871507	TC527130	RYR1	AJ944478		TC532720	TC579098
TC583040	CHIA	AK235047	FBXO43		TC600965	AK233687.1
AK232894	SYTL3	SLA-3	A_72_P420574		MFGE8	TC603259
AK351270.1	TC542096	IFITM3	LOC100520186		IFNG	EVI2B
TDGF1	TC566271	PFKFB4	LMP2		RELN	PKLR
TSPAN1	NTF3	EBF3	TC596024		A_72_P235112	CASP12
TC530284	PLSCR4	TRIM44	IL8		UGT8	TC594344
EV895445	AK394717	HOXD4	HSPB8		VDR	SULT4A1
TC565330	A_72_P001141	TC520661	AJ647600		BP142959	TC548810
AK394717	AJ560658	BQ602045	TC622518		UPTI	NCOR1
TC556282	S100A14	TC526014	RSPO2		LOC100622939	AJ958750
PAGE2B	BE234211	HOXA4	TC527149		TBX3	TC626706
TC594389	TC584800	TC522883	LOC100155494		FAM26F	GRK5
KIT	TC525078	GREM1	OTTSUST00000000657		IGSF1	VIM
TC605400	TC551268	JQ173122.1	AJ647885		AK236279.1	AEBP1
TC523595	TC523025	IFITM1	TLR10		TC524321	AK234185.1
A_72_P375643	ADAMTS9	SCN3A	AJ648452		CYP26A1	SCAMP1
SPOCK3	TC523781	IL13RA2	STEAP1		TC575892	LOC100516554
TGFBI	TACSTD2	TC522454	HOXB4		AK238531.1	AK237555
ADAMTS5	DN111745	AJ651099	TC531227		STARD10	CK453325
LOC100623627	FN1	ELMOD1	ST8SIA1		FN1	TGFB1l1
KHDRBS3	CLDN10	MYH7	TC546414		SOAT2	NTN4
TC586818	TC548603	PRKG2	TN-X		CLDN10	DPPA4
XAF1	GDJ3	TC578546	NRN1		AK349235	RPLP1
TC534942	ADAMTS19	TC596210	C12H17orf104		SYNGR1	CO992646
BCAS1	HEY1	DAPL1	HOXA7		TC525078	TC599001
OSMR	IL7	TC584279	NP276891		INS	HBEGF
AMY2	TC627807	CF367219	HDAC9		CLDN4	IFITM3
TC521993	FMO1	AJ647552	COL1A2		PPP1R14D	SQRDL
HAMP	TC565841	SDS	SCEL		EPHB2	TC526874
SUSD2	TC595756	LYPD1	MGAT4C		EPCAM	TC557666
NCMAP	CN162490	AJ958291	DN116742		SERPINB10	TC614112
GLB1L2	AB162128.1	HOXB8	TC570432		CATSPER3	AJ647893
UTP6	SPOCK3	AK350759	TC595181		LOC100518469	A_72_P291124
BP163348	EPHB6	TC603259	TLR2		TAC3	PTPRE
BX926308	TC600965	NEB	TC566386		TC604059	LOC100622959
TC591718	OVOL1	BX676350	CV874796		MS4A4A	EW390543
LOC100153054	CXCL14	CK453325	FAM49A		SLCO2A1	AKAP5
PAPP-A	TC521806	LOC100155494	NPTX1		ENSSSCT00000027240	PDCD1
SPHK1	XR_130926.1	TC585151	Tex15		SLC34A3	CD109
PPP1R14D	LRTM2	MYL6	FOSL1		A_72_P532138	AK351265.1
KF636493	BP142959	TC564343	GRIK2		ENSSSCT00000005552	AK392875
TC523558	A_72_P355668	GPR83	AK237789		LOC100522224	TC566871
TC569748	RPS6KA5	SIPA1L2	XM_003133897		CD302	TC569268
TC566271	LYPD6	BX918054	MBNL1		TC564446	AK235577
TC522006	TMEM45B	ESR1	HOXA2		AK347877	OTTSUST00000000622
MS4A4A	TC615805	BCKDHA	CRLF1		NCMAP	RYR1
A_72_P013046	TC549734	AK396396	EFHB		TC629577	FHL2
SH3YL1	TC534089	RGS7	C1QB		CKM	CCND2
HSD11B2	SEPP1	OTTSUST00000000516	TLR3		CJ013650	AK391872
ENSSSCT00000027240	RGS5	BM484501	TC535170		TC528444	APOBEC3F
TC608394	CKM	SLA-DMB	TYRP1		TC532019	CD248
TC578226	TC610849	A_72_P431264	DNAJA4		TC518327	TC564757
TC606683	NAALAD2	THBS1	OTTSUST00000000506		LOC396897	AK238519.1
FBP1	ANKH	TC547155	TC581318		CF795103	SLC26A5
GAD2	APOE	PEAR1	TC576349		TC552462	LGR5
TC586066	AQP3	AJ651280	MAB21L1		HECTD2	TC563697
TC568770	LOC100155249	LMP2	MYLK		TC535450	DLGAP2
MLC1	LOC780430	TC577487	TC521345		ADAMTS9	TC576402
TC531424	CRSP-2	RABGAP1L	MYL6		WNT4	CO991641
TC625020	BE013176	OTTSUST00000000654	FHL2		C4orf22	AK345023
TC595756	TC624421	RGS16	LIPG		ES446901	TOR2A
DN101522	AK237458	EPDR1	NPM2		TC596240	XR_135191.1
BMP2	TC614017	TC599602	AJ651092		A_72_P375643	BX924866
TC566077	AK236279.1	LDHC	LOC100738577		CD81	WISP1
UPTI	LHX8	HDAC9	EW170990		AJ958069	TC587383
TC545131	TC586489	AJ958750	PEAR1		C6	AJ651092
L21161	KCNT2	LOC100625149	A_72_P289619		CXCL12	AK348896
TC548008	TC540384	AJ646939	AJ651099		PITX2C	AK398218.1
FAM46C	AK230987	SLA-1	TC592826		TC535927	CSRNP3
TC539897	TC614910	SLC41A2	NMI		CK454133	RGS2
TRIM15	SMPX	LAG3	RAPGEF5		NAALAD2	SPARC
TC554186	TC517983	AK237555	HOXA4		NR5A2	TC591665
TC520226	MRAP2	RGS22	OTTSUST00000000654		A_72_P706428	SCN3A
CLDN4	ELAVL2	CSPG4	TC578546		SERINC2	A_72_P075201
CJ013650	TC565333	TC605108	SCRN1		INSR	IFIT5
LOC100156944	CDH7	BCHE	LOC100038019		CST6	LOC100620352
LOC100152318	TC625020	TC570360	CCDC3		RPS6KA5	ST8SIA1
BX671826	HAMP	NPTX1	CAMK2B		BX914879	ARAF
GC	TC519410	C14H10orf116	TC612041		LAMA1	SLA-1
LOC100157816	GPX6	CD248	ADAMTS4		TC534351	NP276891
HIST1H2BD	A_72_P033026	A_72_P076496	CD48		RHOV	FAM217B
RHOV	SYNGR1	EW390721	RGS16		FRMD4A	SFRP4
IFNGR1	NOV	TC570432	TC568568		ADAP2	LAMA4
AK398232.1	TC583040	LPL	BF190251		AK396938	PRKAA2
TC609821	DLX3	OXTR	TC575839		MSLN	RGL1
SPMI	STARD10	AF035816.1	TC628527		A_72_P113941	FBXO43
TC532019	TC519442	SOX18	TC580531		TC528831	SLFNL1
BP142959	RORB	SCRN1	COL25A1		TC604684	CCND3
A_72_P389198	TC535187	CO991641	TC551750		LIFR	IBSP
CD81	DY406158	PHF19	TC596210		TC536912	AJ648452
TC539506	PRKCH	CYP4B1	TC594166		SPOCK3	TC583774
NID2	SLC7A7	MBD2	TC601057		TNFRSF21	GTL8D2
CRISPLD2	TC542515	OTTSUST00000001100	AY368623		A_72_P109426	DN115907
OVOL1	MLLT3	AK398218.1	FBN1		TC587939	AK238465.1
TC577805	DY428738	BGN	A_72_P347013		TC521256	RARA
RALGPS2	LOC100624428	AEBP1	AJ651237		TC583216	TC523888
AK235075	TC606564	SFRP4	AJ650908		TMEM125	TC542932
TC599719	CRSP3	TC627097	AJ649811		TC575032	OTTSUST00000000623
AK231425	GRHL3	BX924866	BG384745		TC545531	AK234446
GNG11	BX926308	EPHA7	AK235577		FBXL7	TC542623
TC555084	FBXL7	DPPA4	COL5A1		AK345562	DYX1C1
HPD	TC536446	DB787367	GRIA3		A_72_P152666	LOC100037956
TC599980	CAPN6	TC531227	SFXN3		TC600639	OTTSUST00000001100
PECAM1	LOC100621726	PTPRN	TC599602		BCAS1	TC522454
TC567835	KNG1	CRLF1	TC592052		AKR7A2	HFE
TC523348	MS4A4A	TEX9	BE235025		ATP6V0A4	COL10A1
WNT5A	APOA2	KLF7	A_72_P014906		TC565330	AK400284
SERPINB10	TC574131	XM_003133897	USP18		MYLIP	BX667161
CX058445	XR_131117.2	REC8	AJ648058		GM2A	TC562446
FADS6	DAB2	TC578262	PMAIP1		HAMP	AJ648058
AK395517	ENSSSCT00000027240	TC587383	AK236358		TC523558	SFXN3
TC580116	EVA1A	AK238465.1	TC570730		LOC100152318	IL18
A_72_P235112	C1QTNF4	CPT1A	AJ651280		A_72_P138296	SDS
EPCAM	MCOLN2	LOC10062468	TC610846		TC604721	AK396396
EPHB6	AK237594	LPCAT2	ARHGAP24		ADCY9	TC612041
CATSPER3	ENSSSCT00000031830	ALB	TC568977		LOC100525395	HSPB8
GHR	TC610023	A_72_P014906	CRISPLD1		TC521993	GQ231317
TMEM45B	TC555084	AK391872	DCN		CX060777	PKM
LOC100518469	OTC	TC582066	OTTSUST00000000622		TC552824	TDRKH
SLC28A3	A_72_P113941	DLG2	THSD4		TC599171	TLR3
A_72_P109426	HECTD2	CAPZB	CASP12		FXYD2	SCL16A7
ACSS2	DY423588	AK351190.1	TRIM44		TC602715	GPR83
DPYSL4	A_72_P259112	OTTSUST00000000459	NFE2L3		TC619634	RNF11
AK351238.1	KHDRBS3	TLR2	ZAR1		ADAMTS5	LIPG
COX8C	TC554824	RASGEF1A	TC626706		SALL1	CCDC160
ARHGEF6	ATP6V0A4	TC628357	TC572027		CLC-5	AJ648384
TC566231	SYNPO2	IGFBPL1	LONRF3		TC566231	MAB21L1
TC599171	EW147311	HOXA3	AK394539		UROC1	A_72_P251687
FAM155A	TC576557	IFFO2	IL-6		TC530284	TC577194
AK232789	LOC100518469	AJ651239	BX918054		SLC46A1	A_72_P039331
KCNJ8	TC587436	VIM	BG381996		TC597710	TM6SF1
MSX2	TC617980	GRIA3	COL12A1		TC606683	PFKP
CXCL14	AK235075	BICC1	LTB		TC528389	TMEM40
NAGS	PDK4	AJ650908	ENSSSCT00000005135		A_72_P269319	PDX1
AK347100	CST6	CRY	LOC10062468		FRMD1	LOC100153751
TC584129	BX918173	LOC100520186	BEND6		TC519566	TEX9
TC565841	TIMD4	ST8SIA1	HOXA3		A_72_P192717	BICC1
ID2	TC552242	COL1A1	TC614968		ATP2C2	DNAJA4
C4BPB	TC530284	TM6SF1	AJ651239		BMP2	TC612242
HNF1A	TC547401	BW968440	LIF		CLDN7	KLF7
RAP2B	TC582443	BGISUSX0000079506	MFSD2A		RAP2B	LONRF3
LAMA1	CA780760	XR_131383.1	SCN3A		SLC6A12	IRX6
A_72_P706428	NID1	CCDC93	A_72_P206912		SLC7A4	ANO5
TC572838	CX064816	LRRC10B	IFITM3		DR066068	CRISPLD1
SLC7A2	FAM20A	AK234185.1	HEY2		AK398247.1	NR4A2
CEBPA	TRPV6	TC540698	TC576940		TC520226	AJ650171
LOC396897	A_72_P706428	TC563952	TC605643		NAALADL2	CRIBA4
SLC35D1	PAQR8	F3	CF367219		TC578226	NRGN
RBP5	TC536690	DN116742	CCDC80		VIL	HOXA11
A_72_P384698	LOC396566	TC542623	CD248		TC557924	P2RX7
IRF6	IQGAP2	SLC6A1	LOC100622689		AMICA1	CBR3
SLC15A1	DB794340	TC557276	LPCAT2		HSD11B2	TRAF1
ITIH1	GCG	EW575695	SLC35F3		PROM1	TC612844
TC528831	GLB1L2	TC626706	CK453325		TC619508	TC580509
SLC15A2	C14orf37	c17orf104	TC557666		GLYCTK	TC568977
DIO2	TC535927	TN-X	EW298300		REEP3	TC540698
GPC3	SLC7A10	RARA	BEX1		AK400968.1	HOXA7
SALL1	VEPH1	TC580509	GLIS3		TC552999	PTPRN
BHLHE22	A1CF	TNC	RPLP1		AJ961833	TPM2
LOC100156373	LOC100628173	TC570905	TMEM40		TDGF1	CAAP1
TC600639	SERINC2	TNP4	AJ649431		CADM1	C12orf50
DN132790	TC587939	PLXNC1	TC564343		TC565841	A_72_P038421
TC523118	AMPH	C12H17orf104	C1QTNF7		MFSD6L	TC575683
DACT2	TC531443	TC591467	AGTR1		TC599719	TC597094
DQ666420	MAPK4	AJ651092	ULBP1		TC521159	LOC100523909
IFNE	TMEM79	NR4A2	AK5		PITX2	HYAL1
TC607852	ADCY5	LAMA4	HAS1		C1QA	B2Mb
TC523566	TC614628	BX921534	A_72_P076496		IFNE	GABRA2
PITX2C	HNF4A	DLGAP2	BCHE		XR_131117.2	IFI35
MAFB	C1orf172	TC566871	HOXB8		DY428738	AK236358
IQCG	DLX5	AJ648058	SLC47A2		TC623045	TC568568
MTUS2	TC523558	TC584067	PTGS1		PTGS2	ST6GALNAC6
MYB	TC560047	AJ649191	TC570360		TC523793	EW032664
TAMM41	ES446901	GNA14	TC569589		TC566271	IFFO2
TC597533	BX675977	TLR3	TC581641		MLLT3	DV227415
TC607075	SOAT2	DV227415	ETV1		A_72_P337358	HOXA4
DGAT2	AWN	MMP9	SULT4A1		EFNA1	XR_139313.1
TC539471	CJ013650	KLF4	LOXL4		EW416188	ZEB1
PITX2	LOC100623627	SEMA6D	A_72_P183301		RGS5	PLEKHG5
AK238531.1	TC608466	A_72_P038421	POU3F2		TTC13	BW968440
MLLT3	TC539506	ME3	EV933100		AK351238.1	TNP4
TC608650	FANK1	OTTSUST00000000657	TC559733		TC558577	TNNC1
ENSSSCG00000020837	TC601441	BF198899	MBD2		LOC100518964	AK239549
LOC100513764	GANC	PHACTR1	COL10A1		CA10	NFE2L3
INSC	ENSSSCT00000030375	LIPG	KCNQ5		AK239410	YBX3
TC545063	CLC-5	NP276891	LOC100154002		TC615476	NR0B1
TC622499	C1QA	DYX1C1	THBS1		TC601396	TC591467
MCOLN2	CYP26A1	LOC100038019	TC580967		EW076996	SDC2
TC610023	TC553003	DEF6	BP463955		UTP6	PDE4B
GLYCTK	TC581193	CYP2D6	AK351204.1		AK237801	THSD4
Y11683.1	CYP2C42	GPR87	RSPH3		TC614910	SYCP2
CLDN7	TC627106	AK236358	BX924866		KF636493	CCBE1
AK347877	PAPLN	LOC100516554	BGN		SLCO2B1	TC535170
CYP26A1	KLHL14	ACSL4	HSPA4L		ANPEP	OTTSUST00000000654
KIF12	C4BPA	TPM1	STC1		LOC100519341	CCDC19
ASCL2	SLC28A3	TGFBR2	OCIAD2		A_72_P182091	TC575253
TC542974	LOC396897	TC568977	LDHC		TC581281	TC570905
TC535822	AK398294.1	OSR1	TC585151		HEYL	LOC100512382
TC619634	FXYD2	ENSSSCT00000004598	PLEKHG5		TC538269	TC522883
DLK1	TMEM125	TC545959	GQ231317		TC621510	TC547744
TC564446	PPARG	TC535170	NEB		ZNF467	TLR2
TNFRSF9	A_72_P532138	TC581641	TRIM69		LYPD6	PROCR
A_72_P152666	TC535822	A_72_P509460	TPM2		TC518696	LARP6
VDR	TIAM1	THSD4	DLGAP2		A_72_P173126	TC584868
ITGB5	VDR	TC612041	LOC396710		SPHK1	MAOA
TMEM125	TC563616	A_72_P285234	ISG15		TC538400	ANKRD40
A_72_P173126	LOC100525395	FOLR1	TC584091		LOC100524242	MAP7D3
TC552672	C1QL2	STEAP1	GNB5		SYTL3	A_72_P145036
TC597710	TC552999	ATP2A1	A_72_P431264		E3	ULBP1
TC540171	TC536487	DMC1	LOC100520265		A_72_P161961	A_72_P389978
CXCL10	TC531379	CX056896	AJ647552		AMY2	TC629022
TC564877	LOC100622939	TC526918	TC565898		GLB1L2	FLT1
TC543597	CRMP1	CYP2D25	CCDC160		TC592156	PCDHGC5
AK230570.1	TC605400	AK239549	CO991641		SLC39A4	OTTSUST00000000459
DQ139314.1	TMEM68	TC580683	IFFO2		MAPK4	EPDR1
TC573474	CJ020479	AJ648384	DPPA4		TC585445	SPAG6
IVL	TC520389	WNT8A	KLF4		TC565333	BE235025
LOC100519341	TC537417	TC569268	SPAG6		CCDC92	TC592488
AK351224.1	A_72_P375643	ABCA3	TC546805		TC605635	TC615144
LOC100525396	OVGP1	AY368623	TC615144		RASSF6	DYDC1
ADAMTS9	TRIM36	AB006458.1	TC573067		TAS1R3	F3
RDH16	TC520581	SPARC	RXRB		TC626742	TC592796
TC532720	TC575892	TC527857	TC580509		TC583040	AJ650908
TC523793	TC554222	TC610840	TC548810		C14orf37	KLHL14
EW076996	SBK1	ENSSSCT00000005135	A_72_P285234		HEY1	RABGAP1L
SLCO2B1	TC575869	TC545087	PDCD1		LYPD6B	TC540958
MARCKS	FAM26F	LOC396710	TDRKH		TC544049	LSM2
DAO1	A_72_P192717	TC612844	TC625930		SYNPO2	AJ649431
CIDE-B	PALM3	LOC100627693	MYL10		TC576211	TC553132
SCN4B	TC598872	CCDC19	TEX9		CDH2	CK449496
TC530687	XR_131117	EW355027	TC607790		GAL3ST1	ABCA3
NCAM1	SFTA2	C3	HBEGF		AK398294.1	C1QB
AGPHD1	TC528389	TC579098	MYL7		AJ685593	RAB11FIP5
TC626742	AK398247.1	CCND2	AJ649191		SMTNL2	ARNTL2
AK238504.1	TC534351	SLC35F3	AK239549		CKMT1B	GALR3
ITPKA	ENSSSCT00000005552	AK345023	CELA2A		LAMP2	HAND2
AK398294.1	FGF10	AK396642	GBP1		UNC-6	AK400169
EHF	TC599980	LARP6	FN3K		TC625020	PLA2G16
TC612349	TC551903	CCND3	A_72_P150671		PEMT	BEND6
TC529278	CLDN4	PCDHGC5	KRT27		TC580116	TC565898
FRMD4A	TC604565	SPTLC3	TC574992		XR_131117	HOXD8
PDGFRL	A_72_P182091	SCIN	AK234674		TC567835	LOC100158105
TC535187	MAP2	CPA6	SERPINE1		TC522006	ZPBP2
TC610735	TC599171	OTTSUST00000000653	A_72_P039331		MERTK	MSTN
TC581008	TC536229	TC605978	EW576367		C1orf172	CO956309
ES446901	TC589623	IFIT5	TC599659		LHFPL2	JQ173122.1
SLC46A1	RNASE1	C11ORF70	KOR		CF794306	CD48
LYPD6B	CCL28	AK393928	SOX18		ENSSSCT00000031264	AK351190.1
TC558048	TC575673	RFN19	SLC26A5		EV935355	STAMBPL1
TNFRSF21	TC597710	AGL	CPT1A		TC612492	TC547155
TC556093	TC538935	TC606588	TOR2A		CJ023709	COL25A1
C1QTNF4	TC561329	SLFNL1	SOX9		ENPP5	LOC396710
REEP3	AK237801	DB808752	DT321452		HM059032	PLXNC1
TC575892	TC609036	PLA2G16	TC529531		TC581678	GTF3C4
SEPP1	AK238073	GQ231317	BX919071		EPHB6	CDC25B
TAC3	CLDN7	TC542932	CCND3		TC525443	ATP10D
LHFPL1	TC521154	PKM	CD200		TRIM15	ARHGAP24
TC598606	UGT8	GFPT2	RGS22		TC535822	AHDC1
C2	DKK1	TC566386	TC566604		FAM84A	LOC100524940
TC578481	EFNB2	TC611146	THRA		TC541697	DMC1
NPY	SLCO2A1	PTPRR	TC578152		CX064816	TC578262
EMSP1	SLC39A4	A_72_P289619	SYBU		TC607075	TNC
BMP6	MGST2	A_72_P365803	KIAA1614		MTUS2	FOLR1
LOC100525395	TC606506	CCDC3	RARB		EVA1A	C1H15orf48
LOC100157935	TC578333	COLCA2	BX666727		TC606564	ENSSSCT00000031724
SYTL2	LYPD6B	ATP10D	BF075623		DAB2	A_72_P193817
ZIC3	LOC100526118	ALPK1	EW614520		FAM83F	LOC10052600
SYNPO2	CDH2	CENPA	TC569268		IVL	TC597152
TC604746	TC592156	CCDC158	TC597155		TC604159	AJ958291
WDFY4	AK239410	VCAM1	CCDC88A		NID2	TC554734
TC530598	TC572685	TRIM69	PAX9		AK351603	PYDC1
ENSSSCT00000007654	TC586818	P2RX7	NCOR1		FAM84B	TRIM69
GATA4	A_72_P161961	SCL16A7	SCL16A7		TC545131	DKK2
TC561329	TC549909	CK453828	SDSL		CJ020479	CENPA
EW416188	TC558906	LOC100037956	TC597937		XR_135251.1	ANAPC5
TC520581	MPST	TRAF3IP2	LOC10003801		LOC100736946	NEB
DY431921	TC589807	TC530870	RAB11FIP5		DLK1	OTTSUST00000000506
AK392079	AK400968.1	KLRK1	VSTM4		SH3GL2	A_72_P291204
GADD45G	OSMR	TMEM55A	TCEAL7		TC589807	ENSSSCT00000032059
AK238431.1	TC590694	TC557291	LOC100153751		AK351211.1	XR_131226.2
TC545531	TC610735	XR_135076	TC577487		TC547111	EW390721
DAB1	SALL1	EID1	AB006458.1		RDH16	TC564435
TC547111	CN161900	CX062847	ENSSSCT00000009417		APCDD1	TC546414
GALNT3	AJ943088	DV229960	SMG1		SPINT1	A_72_P049531
TC542661	TC563956	HAS1	JQ173122.1		TC530214	AJ944251
TC581859	TC529144	KIAA1244	ST6GALNAC6		PRRG2	GNAZ
CRMP1	AK236087	TUBB6	TC522454		CN161900	SV2A
MITF	AK398234.1	CCN2	DB787367		TC619308	TUBB6
TFAP2B	TC521159	GTL8D2	HOXD8		TC618978	OTTSUST00000000653
GAL3ST1	LHFPL2	NRGN	CAV2		LOC100517650	LPCAT2
TC554222	EPS8L1	TC527328	TOX		ABCA1	AK350759
TC533994	TC589685	FLT1	AK345023		AK395517	TC581641
TC536487	PARK2	STAMBPL1	B3GALTL		ITGB5	IFITM1
SYT13	TC569632	ZDHHC2	PRNP		TC549909	TC597937
TC563294	PAX3	CD79B	COL6A3		AK232374	TC611146
TC604159	DN126014	TC567086	AJ958291		SMYD3	CDH6
ANGPT2	NOGGIN	TMEFF2	TC520661		TC527183	GRB14
CA10	TC521434	MAOA	C12orf50		TC605999	CHSY3
LOC100621202	TC596800	SAMD9	TC570530		PRSS35	AK234096
CLC-5	TBX3	A_72_P049531	F3		LOC100520252	GABR1
CDH13	ITGB5	TC576402	SPP1		KATNAL2	TC567086
CLDN1	ALG11	ANKRD40	BW968440		TC528010	OSR1
TC623045	ONECUT1	RNF17	TC557841		TC614261	C12H17orf104
NR5A2	BP440067	SCAMP1	TC588920		TMEM59	TC565564
AK351603	SNAP91	COL25A1	PGCP		TC552435	OTTSUST00000000657
AK351146.1	AJ961833	A_72_P298654	TC579724		ZNF197	TC546805
TC621510	TC535709	SPAG6	IFIT5		TC586818	OTTSUST00000000727
TC533950	TC536068	PGCP	YBX3		CGN	KRT27
TC523919	PCDH7	TC576339	GTF3C4		LOC100523351	TC584826
DCT	CA10	C12orf50	HMGCLL1		P4HA1	BCKDHA
PLA2G1B	OSBPL3	SULT4A1	TPM1		DOK5	A_72_P509460
FAM3D	ENSSSCG00000029674	SLC6A15	IL34		OSBPL3	TLDC1
SLC34A3	FLRT3	ACTN4	BCKDHA		TC578481	GABRR2
SUCLG2	KF636493	FIBIN	CLIP4		LOC100623627	AF035816.1
GCG	TC531547	CLIP4	VIM		CV871507	ACTN4
TC524348	ELF3	DKK2	LOC100152091		LOC780430	SLC5A10
TC575032	IFNE	IFI35	SCIN		MPZL3	MICAL1
CN157302	UROC1	EFHA2	GPR83		TC578333	BQ603133
TN-X	TC543108	GNRFR	BM484501		TC572838	PGCP
TC596240	TC545908	VGLL3	TC628357		TC595870	CYP2D25
BE013176	TC528010	PLEKHG5	CD44		AK392079	PPP1R3D
HM059032	AK351270.1	MAN1A1	ZEB1		A_72_P355668	LOC10062468
TC604684	TC560788	C1QTNF3	DV230137		TC521434	NOD1
LOC100514657	TC576690	TC555343	TC542623		AK237458	AK400909
TC533993	TC585401	SFXN3	LIN7A		LOC100157816	A_72_P056986
ENSSSCT00000005552	EW120461	GSTM3	A_72_P145036		KRTCAP3	PTEN
GRIN3A	MFGE8	LOC100153751	ACTN2		GLDC	TC567686
UROC1	FAM3D	AHDC1	GREM1		SEPP1	TC526014
FAM84B	TC545712	PRKAA2	MAN1A1		TC520289	THRA
TC564556	LOC100738657	TC584868	LOC100518095		CTBS	HSPA4L
POU5F1	TC604602	HFE	AK400169		TC573441	CD44
A2ML1	TC619002	LOC100519082	TLDC1		TC564311	TC571273
TC527183	TC549382	ACADL	HAND2		ZNF713	CYP2D6
TC549909	TC614261	BG381996	THBS2		TC582478	CX062847
TC589807	A_72_P141001	BX669195	SULT1E1		A_72_P208412	GNRFR
CF794306	TC540171	NFE2L3	TC577194		TC601441	PTGS1
TC535450	TC619634	GABRP	TC584826		KIF2C	GSTM3
HAPLN3	TDGF1	HBEGF	SV2A		TC581139	AGPAT3
MYLIP	TC553388	TC548602	PGA		TC594134	VLDLR
GATA3	TC557924	TC614112	RHOJ		TC590192	GSTO1
AK390129	CLDN8	RGS2	DMC1		PAG1	TC610840
TC540486	TC573441	TC566604	PER2		TC575869	TC527857
TC590192	GLDC	TSTD1	MX1		TC556709	TC575081
TC555430	MYF6	TRIM8	A_72_P509460		EW120461	c17orf104
CN158350	PTGS2	OTTSUST00000000506	AK392129		TC519410	TN-X
LOC100622074	AK351603	ENSSSCT00000017706	TGM5		TC598606	TNNC1
TC576211	TC521789	PROCR	PKM		DPP4
PEG3	TC584613	TC546805	AK400284		ITPKA
TC520631	ENSSSCT00000009000	TC575839	ZPBP2		TC536229
TC592156	FA2H	LOC100622643	SLA-7		SLC46A3
PLA1A	TC591718	SLC12A2	CX056896		SEMA6A
C8G	TC569748	HAND2	MEGFF11		TC542780
GAMT	TC518696	LOC100522599	RASGEF1A		C1QL2
RAB25	ENSSSCT00000009632	TC535607	AK344774		TC597533
POSTN	ZNF8014A	LOC100524940	AK234185.1		TC542515
KIAA199	TC589876	PGA	AKR1CL1		TC527130
PSP-I	AJ958069	ATP10A	BX669195		TC610735
TC590694	TC552462	TC605643	RGS4		LOC100519123
AF038601	BI326954	A_72_P001526	LOC100512382		AQP9
CDH2	CNTN5	A_72_P145036	NT5DC4		TC595756
TNXB	FS660234	CLDN23	TC527857		SYT13
LOC100522224	DN101522	YBX3	COL14A1		KSR1
DN127668	CTSZ	MAP7D3	TRIM8		GRK4
DY406222	SLCO2B1	XR_131311.1	LOC100157357		TC552672
ADCY9	BMP2	DN120313	DN101289		CA780760
CKMT2	OTTSUST00000000869	FS657316	ALOX5AP		TP53I11
TC529332	NOG	TC614303	ITGA8		PALM3
NTF3	TC625368	ECSCR	FOXP2		TC523919
HPN	SORCS1	EW661179	MMP9		GCG
TC534351	A_72_P177061	ANAPC5	LAMA4		TC566041
TC622271	BX671826	NR2F1	TC605108		IQCG
A_72_P337358	MPZL2	NCOR1	AJ647038		TC539471
TC597337	ADAP2	ZNF385B	ACSL4		PSP-I
TC526963	TC528831	MICU3	MICAL1		GRB7
TC536446	SLC34A3	CAV2	ENSSSCT00000032059		TC582443
AK237801	TC602535	LOC595121	C1QTNF5		ZIC3
TC601396	SCN9A	TC519721	TC556114		ROR1
C1S	AK351307.1	NP276961	A_72_P070471		MCOLN2
PLA2G4A	SERPINB10	A_72_P291204	AK400004		A_72_P391748
TC522358	TC625244	TC563703	TC531866		TC625260
TC614017	TC618978	CTGF	OTTSUST00000000459		FUNDC2
VTN	TC523793	A_72_P238352	AJ648384		TC520581
CX064816	CK461286	THRA	LRRC10B		OTTSUST00000000869
LOC100737472	TC608650	TC580469	CCL20		TC536446
LOC100517650	RFTN1	CAV1	AK344722		TC573474
CKMT1B	LOC100519341	TC624546	CGREF1		CNNM2
BX676288	TC526891	ABHD13	HHEX		TC590694
AWN	TC526570	TC604089	BE031507		TC542111
KIF2C	TC560163	NOD1	SPARC		BX918173
MERTK	TC589918	TC554734	FAM149A		TC576389
CA780760	DN132790	EW540536	PCDHGC5		TC527872
BP440067	TC576211	TC557841	TC554100		PHLDB2
TC519282	TC552672	TC599659	A_72_P251687		TC540486
TC589706	LAMP2	PTGS1	GABRA5		AK397100
RNF182	TC540486	COL5A1	ZNF365		NKX2-8
FBXL7	TC523919	FAM217B	PLA2G16		TC554609
SYNGR1	TC547118	HTR1F	DN115907		AK238579.1
C6	ROR1	SLC26A5	RPS6KL1		TC523495
TC534139	A_72_P015196	TC557666	CD109		KHDRBS3
MRAP2	TBC1D8	DN115907	MAP4K1		TC574131
EW288707	KIAA0196	TC577944	IFITM1		AB162129.1
TC617017	TC615476	CPE	XR_138993.1		DN101522
ELOVL2	ABTB2	CD200	DIRAS3		AK398131.1
TC620900	TC554292	TC550919	TC540958		PAPSS2
AOX1	TC555237	TC575683	A_72_P129631		BX921069
KCNV1	TC581008	BE031507	TC523848		TC523781
TC617966	LOC100524242	MICAL1	CA778604		ENSSSCT00000009632
AK237458	EV935355	FGD2	HLX		NCAM1
LYPD6	FUNDC2	TC554249	CX057450		LOC100520977
SDCBP2	BX666087	AK233687.1	DTX3L		BG610241
DEFB1	TC566155	TC546414	CFL2		TC544300
LMO3	TC555402	GMPR	TC612242		TC521395
MAPK4	TC595870	A_72_P273904	TC530870		CDH2
XM_003482591.1	TC534707	DMP1	DN107101		C6
DOK7	TC551663	TC533870	MECOM		CA4
TC540937	SLC2A2	RHOJ	PHACTR1
TC613147	GDF10	AK234446	OTTSUST00000000679
TC549744	TC558786	KAZALD1	CJ003111
BX916524	CCDC92	NEURL1	SH3KBP1
SRPX	GGT1	SIT1	KLF7
TC569231	FAM83F	TC531641	LOC100737152
EPO	TC553307	CX057581	TGFBR2
C1orf172	NR5A2	NOS3	TC552834
NAALADL2	TC534942	DYDC1	ANKRD40
TC518892	CLDN3	CD44	CAAP1
KALRN	TC545531	TC529827	AKR1C4
CV864491	ACSS2	ARAF	CAV1
KMO	TC529252	AK392129	EAF2
TC606321	TC628052	AJ649431	AK348896
CGN	ANPEP	TC577194	AJ650171
GPT2	TC533994	TPM2	UNC45B
A_72_P246587	UTP6	HYAL1	CRYBA4
TC527872	MYBPC3	CDC25B	ITGA1
INS	BP446680	BX923905	RAB31
DOK5	CB477229	AK400284	CASP10
TC535927	C6orf27	BF190251	GABR1
TC549382	A_72_P173126	AKAP5	DPF3
TC570539	TC521256	CCDC160	DT334825
TC589883	TC569180	BP158787	A_72_P038421
TC564787	XKRX	GNAZ	TC579098
NKX2-8	SLC1A6	XR_139313.1	EVI2B
TC556709	DOK5	MSC	TC547155
CX061707	TC536099	SV2A	TC543700
TC584613	SEMA6A	LOC100157667	NP276961
SLC7A4	TC542974	GABRR2	EW572907
TC604721	TC538577	SERPINB8	CCND2
AK352062	GRIP1	CARD6	AK350759
DR066068	ZNF280D	TC552705	AK237555
TTC13	TDRD7	CK449496	PSMA8
EW670796	TC592169	DY407402	AK398170.1
MYC	HEYL	OTTSUST00000000727	GALR3
PAG1	TC542111	KRT27	DQ231445.1
TC612492	TC549010	A_72_P273439	DB802556
AK235459	LOC100152318	TC627141	TC578262
TC600572	TC576389	TC526519	FAM217B
TC593040	CN158974	LY6G6F	BX914343
C1QL2	TC518327	ARNTL2	TC524120
A1BG	SYT3	TC612242	KRT12
SLC1A3	TLR4	IL18	TC560178
A_72_P190106	ZIC3	CCBE1	SIX6
COL27A1	CN166737	AJ944251	ATP10D
PALM3	RAB38	TC570730	NOD1
A_72_P269319	SLC46A1	TC628097	A_72_P102921
CKM	GPX3	TC556114	BX921534
TC525443	TC599719	BX914343	GABRR2
CJ023709	LRRN3	GRB14	CCDC93
PRSS35	LOC100520977	DZIP1	AK238454.1
AK398131.1	LOC100520252	SERPINE1	SLFNL1
TC542515	TC524348	GRK5	TC518930
TC545299	MYL1	AK234096	CENPA
CF795103	TC532414	RAB11FIP5	CDC25B
AJ685593	EW200629	ENSSSCT00000026407	TC552705
LIFR	DPP4	ARHGAP24	NR4A2
TC608567	TC549451	C1QTNF5	TC572255
TC585445	MFSD6L	TC569732	LARP6
TC614910	TC598606	PLBD2	POLR3E
APO4	TC556093	A_72_P039331	CBR3
HSD11B1	TC565601	TC576940	LPL
TC595870	SPINT1	BP151822	TC567590
TC564737	PDZD2	CK456864	TC527328
TC543767	EW416188	BQ603133	A_72_P238352
TC544049	ATF2	TC547744	AKAP5
LOC100736946	HAND1	TC548480	SORBS3
EW533828	TC537532	TC534672	LOC100518938
CX060777	TNFRSF21	SLC5A10	AK398162.1
OTTSUST00000000641	KATNAL2	TGFB1l1	ARL6IP5
OTTSUST00000000869	MERTK	TM4SF1	TC581668
ENSSSCG00000015296	BP147738	AK349805	HYAL1
SH3GL2	TC556709	GSTO1	TRIM5
XR_135251.1	INA	TC592488	RYR1
LOC100524242	TC604684	S1PR3	PTPRN
A_72_P391748	TC565330	BI184556	CFB
TC565333	SH3GL2	LOC100624156	TC594489
TC618384	TC604274	A_72_P112881	ST3GAL1
EV935355	TC539573	SEMA3C	A_72_P010451
AKR7A2	EW047117	TC624097	CX062847
TC618978	VIL	TC585547	ACSBG1
CN158974	TC543678	CGREF1	CHRNG
TAS1R3	A_72_P138296	AK343540	EW390721
TC566508	CD302	RAB3IL1	ANO5
R3HDML	DN127668	LSM2	AK343540
TC552999	SLC34A2	BVES	TC545072
SMYD3	TC581773	FBXO31	ITGBL1
TC625260	C19orf21	AASS	ACTN4
TC527130	A_72_P444559	A_72_P101636	PSTPIP1
TC619308	ZNF215	TC584826	LOC100153765
C21orf62	XM_003482591.1	LOC10003801	GABRG1
TC542111	TC582478	TC531160	TC567935
CORO2A	TC538400	GABR1	SCAMP1
RAB3B	FRMD4A	SDSL	TC611146
AK345473	CD81	LOC100155122	TC575683
PEMT	FAM84A	HOXD8	OTTSUST00000000652
AK348406	TC526963	AK392708	TRIM2
TC597109	TC602060	LGALS3	USH1C
KATNAL2	PGC	CK450067	MLKL
BX921069	KRTCAP3	TC600830	TC563345
PKIB	LOC396679	ENSSSCT00000032059	KCNIP4
TC519410	TC520289	TC571273	CACNA2D1
LOC100628107	AK345412	DT321452	A_72_P158016
UGT1A6	AK351255.1	LOC100512382	P2RY14
TC587939	AK231086	LOC10052600	TC611705
TC552435	LOC100519123	TC583774	IL18
TC536953	TC558439	TC573843	BQ597959
CK454133	TC574236	ACTN2	PROCR
AK236087	TC547492	PVRL4	TC577833
TC573409	TC596240	PMAIP1	ICAM-2
COLGALT2	XR_131435.1	B2Mb	AK398224.1
TC581678	AK348308	ANKRD28	TC554334
AK233001	ERBB3	antisens_OTTSUST00000000688	SLCO1A2
PRKCH	TC526131	A_72_P183146	ST3GAL4
FBP2	XR_116389	BE235025	MEGF11
AK396667	TC531166	A_72_P193817	TC549008
TC604274	A_72_P190106	CA8	CK450265
TC564311	TC552435	TLDC1	SVEP1
AK398270.1	IGSF9	ADAM15	P2RX7
TC551903	SEZ6L	CHGB	EW083618
TC569182	MGLL	TC568997	SDC2
SYCP3	AK395517	AW359941	BI404924
GLDC	TC585103	CD109	DY407402
MSLN	TC542780	GNMT	HHIP
TC541175	CV874031	AJ647739	TC614112
EW120461	TC562421	TC597094	TSHZ2
PTGR1	TC619308	CPOX	DV227415
OTTSUST00000000643	TC585674	CF363644	TC537051
C14orf37	TC578226	A_72_P433439	BQ603162
TC609736	IRX3	RAB6IP2	A_72_P273929
SAA2	PITX2	A_72_P383833	CPO
SLC26A3	TC522006	BF188937	CO956309
ENPP5	TC596390	CO992646	VLDLR
TC567393	TC593699	TGM1	EW641274
LOC100737308	TC592448	AK239213	NOXO1
TC521256	SERPINB5	ITGBL1	B2Mb
TC558577	GAL3ST1	CX059444	AK231310.1
WNT4	KRT32	ACP5	TC522883
TC538468	IGDCC4	CBR3	LSM2
CST6	TC573474	CAAP1	LOC100738254
TC536912	SYT13	TC536717	GPR87
TC579335	ABCA1	TC565898	CV871009
AK350895	GRK4	C1H15orf48	PYDC1
LOC100522869	TC575360	MNX1	A_72_P001526
P4HA1	BX921069	SLC8A3	TC583774
DR082251	TC544908	TC565564	A_72_P049531
RASSF6	TC599737	RNF11	TC630071
FUNDC2	ALDOB	TC575081	TC603108
SEMA6A	NADK2	FAM13C	SYCP2
BQ600255	TC564395	PRSS12	C1H9orf46
AQP9	FAM84B	COL5A3	MMD
SEMA5A	A_72_P235112	AK238498.1	BP433208
TC543714	TC611123	BDKRB2	TC545959
TC523495	TC552524	SLCO5A1	XR_131362.1
A_72_P336083	TC526256	EW106048	TC533599
GRB7	SLC26A3	TC518805	RAB3IL1
TC594134	TC579818	LOC100737512	BICC1
TC599048	PHLDB2	TC603108	ES444986
TRPC4	FAM46C	AK400169	TC613716
LOC100520977	SERPINA3-2	AK393455	TC587383
TC548603	CJ021268	COL7A1	TC542932
TC594667	ENSSSCT00000007654	ATP6V1C2	TC597094
TC520289	CA3	S100A6	LRTM1
CN161900	FOXA3	A_72_P118726	TMEM119
A_72_P182091	SLC6A12	RUSC2	C1H15orf48
TC547546	AK345562	DB802556	OTTSUST00000000727
TC532461	TC527872	A_72_P389978	TC618267
CRABP1	DY406222	A_72_P421929	A_72_P291124
TMEM59	PAK1	ZEB1	TC558875
LOC100518506	TC601917	ST3GAL4	TC612844
TC566863	CX060777	LOC100156311	A_72_P274514
AJ958069	XPNPEP2	AGPAT3	S1PR3
TC607087	TC552035	SDC2	ARAF
DY421757	AJ685593	BEND6	ADPRH
TNP1	SEMA4F	TC592796	A_72_P056986
TC569600	LOC100518964	CHRNG	KLF9
TC528389	CNNM2	TLR10	IL6
RALGAPA2	APCDD1	TC581392	AJ944251
AK351211.1	TC619082	HSP27	TM4SF1
EV940068	AK396938	CNTN1	GRB14
SMPX	TC625260	CD40	XR_131226.2
TC581970	CO988506	LOC100156358	TC548019
C1orf115	SLC46A3	PSMB3	TC564435
DY428738	RASSF6	PTGFR	TC571273
PCP4L1	RBP2	ADAMTS10	LOC100127164
TC545712	CLCN4	COL10A1	OLFML3
TC565601	LOC100736946	PLA2G3	TC567086
CYLC1	TC544300	ST6GALNAC6	TC610012
TC563956	TC567835	VLDLR	ETV4
SERINC2	A_72_P215097	PDE4B	ADAM15
TC538400	TC521993	RSPH3	CN166814
ZNF467	ANGPT2	HSPA4L	TC552629
TC576389	C6	NR1D1	TC519041
TC625368	ENSSSCT00000031264	TC615576	A_72_P316808
ENSSSCT00000031264	CGN	TC540958	CD97
TC547401	TC597337	USP18	PVRL1
LOC100156174	HOOK1	RAX2	A_72_P298654
TC538817	CYLC1	DOK1	PPP1R36
CK452454	TC551128	TC564435	A_72_P119226
C5orf58	CACNB2	AJ650171	PDE4B
TC572510	TC614372	TC561116	FOLR1
AK347067	A2ML1	LOC100515931	SLC46A2
ZNF713	TC544049	XR_131226.2	XIRP1
TC552417	ARAP2	TC590472	XR_139313.1
A_72_P005696	TC601175	TC523665	RARA
AK232882	C5AR2	S100A4	IRAK3
TC526538	TC583221	NR_040711.2	TC538792
BAMBI	MPZL3	CK454130	TC576402
TC629577	AOX1	MBNL2	PSMB3
LHFPL2	TC532448	A_72_P056986	EPB41L3
SLC38A11	TC536912	HCFC2	SH2B3
TC604838	TC615677	GTF3C4	TC592796
CHODL	TC580116	TC534875	KIAA0226L
TC578333	TC594134	BP434195	M86722.1
EW011210	SFN	PPP1R3D	LOC100738527
TC530863	TC587869	AK401025.1	DN129482
TC605999	PEMT	A_72_P347013	A_72_P073631
UGT8	CK454133	MAB21L1	CCNE2
AK239021	ZNF713	GALR3	ST7
PHLDB2	PITX2C	CELA2A	CPOX
TC521159	TC524789	LOC100516350	AK391637
TC556284	LAMA1	DN107101	TC557291
CHST9	FAM83B	LRP8	A_72_P190486
SYT6	PCDHB4	RNF152	A_72_P148831
TC554609	TC556295	RGL1	TC547229
FNDC1	TC521019	TC567686	ANAPC5
A_72_P774158	TC525443	A_72_P420899	IFNGR2
ONECUT1	MAL2	B4GALNT1	LOC100524940
AK397100	DLX2	HOXA11	PRKAA2
antisens_OTTSUST00000000889	TC619573	TRPV2	LXN
AKAP12	TC565071	LOC100517736	CCDC88C
A_72_P138296	ARL15	CPNE8	AK238498.1
AK351307.1	TC610884	TC554793	AK234096
AK345415	DB783894	TC596686	TC614303
MFSD6L	RAB8B	AK345720	MAB21L2
CX057885	RASGEF1B	CDH6	RABGAP1L
LOC100519123	DR066068	PTEN	TC591467
TC536229	SLC2A13	TBRG1	TC553830
CK461286	CF795103	TC570530	FKBP9
BX915330.2	DQ306700	PYDC1	DOK1
TC620021	AK398131.1	PIK3R2	LOC100737518
SMTNL2	TC537114	DB783832	XR_131311.1
A_72_P208412	TC552824	TC521104	TC524233
A_72_P444563	TC574741	TC584273	GSTO1
TC571059	TC532276	SLCO1A2	A_72_P193817
TC535003	TC534745	AK400909	AK351163.1
DB803423	DCHS1	TC519051	BF712010
LCN2	AK346235	TC550371	SLC18B1
TP53I11	A_72_P269319	ABCB1	TRPA1
TC620962	CCBL1	PDE4DIP	ATP10A
TC523781	ZNF667	CHD3	PLA2G3
LOC100622939	TC525609	CO956309	CFAP45
HMGCS2	AK349778	ADCY4	CK449496
GRK4	NARS2	ES444986	TC563703
ENSSSCT00000009632	IL-1beta		SEC14L2
FILIP1L	NPL		MAOA
BX918173	BX666907		CPVL
IDO1	CJ012072		ZCCHC14
EFNA1	AK398179.1		TC580688
CLDN10	AK235375		PLBD2
S100A16	TC562878		TNNI1
TC533925	CK467080		TC625549
TC518327	PRRG2		STAMBPL1
CCDC92	TC572525		OLFM1
TC556570	CSRP2		HSD17B2
TC624902	BEST2		A_72_P270314
SUSD3	TC588028		HOXC4
AMN	A_72_P152666		LOC100520832
IGSF1	DN114475		TC575081
LOC100516921	CCDC60		TSPAN9
P2RY2	TC532720		PAQR7
EFNB2	TC610828		TC572953
SLC46A3	TC606691		LOC100155449
TC566041	LIFR		BQ603133
AK348308	INADL		TC592488
TC606564	TC519282		SLA-5
LOC100037955	TC522973		IZUMO1
TC582443	DV904193		PECAM1
TC596390	TC564311		TLR1
MMP7	PDE4B		C15orf60
antisens_OTTSUST00000000888	P4HA1		FGFBP3
LOC100523351	EB419910		FLT1
TC528010	SPHK1		TC565564
TC576296	TC551427		RNF11
XR_131435.1	CA4		NCK1
AB162128.1	LOC100736949		CBX6
A_72_P161961	TC619323		TC523424
PSP-II	TC545157		C7H15orf60
FANK1	TC531538		KCND2
TC590584	SPAM-1		TRIM31
TC596800	C10H1orf95		FCGR3B
BDH1	CLSTN2		STARD8
TC543646	LYPD3		THSD7B
TC592795	GHR		TC610840
ABCA1	CK467937		LOC100156578
TC604059	PSAP		LOC100523909
TC623089	PAG1		KLHL1
ZSWIM5	PCDH1		TC576137
LOC100522231	UNC-6		DN107238
ADAMTS15	TC544847		CF788807
AK398247.1	FRMD4B		GRK5
TC573441	LOC100153630		GSDMD
TC565496	PIGAPLPR		CDC14A
TC557924	TC561838		NR3C1
TC526393	TC577873		IFT74
TC605009	TC589286		C17H20ORF86
TC605573	SLC7A2		BGISUSX0000079506
DCHS1	GLYCTK		TNC
TC544300	TC576390		A_72_P326818
HAND1	TC539471		AB020984.1
GPRC5B	NCAM1		RGS10
PM20D1	A_72_P369023		A_72_P221242
UGT1A1	TC530874		BF440960
TC605015	LOC100620225		antisens_OTTSUST00000000688
AJ961833	AK398082		PDEA4
SPINT1	KCNJ8		GABRA1
TC531778	antisens_OTTSUST00000000468		BX923905
ARL4C	CKMT1B		NHS
IGSF10	TC579774		A_72_P421929
TC519442	TC566032		DCAF6
TC577269	TC577805		AK348833
TC541697	TC523348		AK237414
SLC6A12	AK238509.1		CAMSAP2
TC581670	EW113520		CCDC19
LOC780430	ZNF467		C15orf48
TC530214	TC535450		BF198899
QSOX1	BQ600255		EV896219
PAPSS2	TC564877		MTF1
VAV3	TC593891		GMPR
LOC100155249	FAM155A		LOC733579
CD101	TC564446		AHDC1
TC547664	BCAS3		PDZRN3
UNC-6	GTF3C4		ENSSSCG00000009885
|DB796245	AK351211.1		BNP
TINAGL1	TC581678		ITM2A
TC548136	LY96		TC582727
TC552775	TC542088		TC610981
TC548755	NAAA		HHLA2
KRTCAP3	AK398184.1		TC567686
LOC100737471	CF794306		XM_003132810
BI400314	KSR1		RGL1
CNNM2	TC549244		MMP23B
O3FAR1	CTSD		TC542591
TC583216	LOC100154710		DYDC1
KSR1	TC583789		PRSS12
FBXO32	TC620962		FAM65B
TC588283	CPT1B		LUM
TC602715	TC560639		TBC1D4
TC559482	TC547111		PRKCA
AK345982	SRPX		RGS2
TC577873	TC523495		MET
TC601441	TC567393		SLC5A10
BG610241	LOC100515367		FAM134B
LRIF1	TC605999		A_72_P291204
TC543565	TC570539		FOXL2
TC583790	TC587527		WIPF3
LRFN5	TC597533		MAP7D3
AK351177	NID2		OSR1
TC567770	EW194487		AJ953064
TC606123	TC530780		TC587512
TC582478	EXPH5		CN156357
SLC13A4	TC596346		TC600830
TC616978	DCT		ES448172
TC554393	TC521395		NLN
A_72_P001141	SMYD3		AJ649507
TC580551	TC530863		LOC396877
CALD1	TC613360		TMEM35
ALG11	POF1B		A_72_P705704
AK238579.1	BCL9		PPP1R3D
E3	LOC100155492		NFE2
TC553003	TC536266		TC547744
FCN2	TC522148		DY407619
TC529321	A_72_P340881		ITGB8
TC558638	TC583833		COLCA2
TC518696	PON1		A_72_P112881
ROR1	AK351263.1		TC530868
TC556001	A_72_P345088		MAP1B
MSRA	TC532021		Tmbim6
CXCR4	CPXM2		TC550235
AK232374	AKR7A2		AK398228.1
TMEM56	ZSWIM5		TWSG1
TC584299	GUCY1B3		A_72_P389978
PROS1	TC536797		STAT3
DUSP7	TC586653		LOC100739118
TBC1D10A	AZGP1		EW480474
SEPT3	TC541697		GNPNAT1
TC536419	NKX2-8		LOC100513089
TC533791	AK240207		AP1G1
MAOB	TC540076		KCNMB4
TFAP2D	ZNF197		MVP
CH242-255C19.2	TC529441		TC541353
ENSSSCG00000000852	AK233001		EFTUD2
TC521434	TC618737		AK351287.1
TC542780	TRIM15		ADRB2
PRR13	DSP		AK400909
A_72_P346343	MTUS1		CHAC1
TC550637	A_72_P391748		PTEN
PRKCE	TC556284		LPPR4
TC615476	EX654614		TUBB6
ENSSSCT00000011196	XR_135251.1		ALB
A_72_P142076	ENAH		AIRE
TC549440	AK351157.1		FBXO31
FAM84A	TC565456		SGTB
EW171537	EW076996		TC582271
AK351166.1	TC604101		LOC100152678
AK394297	CDC42BPG		LOC100037956
FAM213B	HEXDC		TNNC1
GLUL	AK351217.1		TC584868
APCDD1	TC552620		TC536562
TC619508	TC521365		GNAZ
SVIL	TC560289		GNRFR
GRIN2B	MGST1		TSPO
CXCL12	TC526566		PLD1
AK237488	GAD2		LOC100154532
TC558866	PIGL		ADAM23
ZNF197	TC623045		STX11
HEY1	SLC35D1		GEM
AB162129.1	A_72_P000511		CAST
TC603111	AK232756		AK238524.1
TC545265	BRINP1		TC569821
TC524047	TC543144		SLC2A6
AK345562	A_72_P001101
RAPGEF4	TOX3
TC576406	F11R
TC571559	A_72_P204597
SGK1	ADCY9
FRMD4B	TC572923
CCK	ATP6AP1L
TC620032	SGPP2
TC548167	ACOT4
LOC100520252	TC581842
AK239410	TC525615
NP1448526	TC565035
TC519566	TC583216
A_72_P317173	TC532583
PAPLN	B3GALT4
TC541740	TC593643
TC542088	TC534105
DRK1	TC581970
DN132993	GT640801
EW157009	R3HDML
TC583096	SLC30A2
TC574131	FCN2
AK345031	ENSSSCT00000029587
AKR1C1	A_72_P109426
P4HA3	PCDH19
TC614261	CK462432
TC588700	TTC13
LOC100518964	TC576566
TC556175	A_72_P520978
TC589918	PROC
A_72_P404713	KALRN
TC581297	A_72_P108876
CJ020479	RIMS2
PRRG2	XM_003482879
TC575869	AK237401
TC605635	TC591449
RRBP1	OCLN
TC552824	TFAP2A
AK390618	TC541250
TC531374	LOC100152160
PIGL	TC581867
RYR2	BMP6
AK238526	SEPT3
ELMO1	C5orf49
AK232003.1	MYLIP
ACSS3	TC574813
CTSB	PHLPP1
TC565071	RAP2B
GANC	TMEM59
ERMP1	TC534641
TC581139	TC589154
BG895504	TC572838
MPZL3	IQCG
PTGS1	TC545131
LAMP2	TC538567
FLRT1	AK351277.1
RBP2	TC534113
A_72_P000996	USP43
	GATA5
	A_72_P404713
	TC519566
	TC561006
	TC594260
	TC529918
	TC538231
	TC563294
	TC611786
	PPAP2C
	TC601396
	RNASE4
	AK349146
	AK239143
	KLHL3
	CABP1
	TC540278
	TC564504
	TC566041
	AK351238.1
	HOOK2
	AK351260.1
	PRSS35
	AK238579.1
	FCHSD2
	A_72_P074221
	TC626742
	TC566497
	AK347877
	|DB796245
	GPC1
	TC591971
	IL-5
	TC537968
	FREME2
	REEP3
	SMTNL2
	AF027133
	TC607732
	AMY2
	NCMAP
	AK393598
	TC575499
	AK351151.1
	RIN3
	MAP3K13
	AKR1B1
	AK233178
	VSTM4
	NKAIN1
	A_72_P228967
	TC602225
	KCNB2
	TC585472
	DQ306704
	EFNA1
	CXCR4
	AK232374
	GAB1
	AK349022
	EW634809
	ENSSSCT00000000715
	TC526538
	CIDEA
	WNT5A
	TC581281
	CLK4
	PRDM6
	TC520530
	TC539897
	BX919092.2
	IGDCC3
	PHYHIPL
	ZNF792
	TC544574
	AK233327
	DZIP3
	TC604103
	ENSSSCG00000026205
	MSMB
	TC601842
	A_72_P208412
	PRR15
	TC533791
	PAPSS2
	TC594633
	STAT5B
